# Supplementary material for: Gene Expansion Shapes Genome Architecture in the Human Pathogen Lichtheimia corymbifera: An Evolutionary Genomics Analysis in the Ancient Terrestrial Mucorales (Mucoromycotina)
Source: PLoS Genet. 2014 Aug 14;10(8):e1004496. doi: 10.1371/journal.pgen.1004496 (PMC4133162; doi:10.1371/journal.pgen.1004496)
Supplement: Table S4 — Sequencing and mapping statistics of RNA sequencing. (XLS) [file pgen.1004496.s011.xls]

## Sheet: Sheet1
filename	number read pairs	mapping total	% mapping total	Genome Coverage (C*2*100 devided by Genome size 33531723)	number unmapped pairs	number reads mapped in exons	Exon Coverage (100*G divided by length of all exonxs)	number reads mapped ambigious	% mapped ambigious (I/(C*2)*100)
CO_B_ATCACG_L006_R1_001	16532772	11854748	71.7045	70.7077	4678024	11338310	57.5806	37213	0.156954
CO_C_CGATGT_L006_R1_001	18981366	12924962	68.0929	77.091	6056404	12431079	63.6071	47185	0.182534
CO_D_TTAGGC_L006_R1_001	13901858	9958526	71.6345	59.3976	3943332	9534260	53.8766	30518	0.153225
HY_B_CAGATC_L006_R1_001	14935426	9940976	66.5597	59.293	4994450	9378330	47.4093	27653	0.139086
HY_C_ACTTGA_L006_R1_001	13954648	9885584	70.8408	58.9626	4069064	9328676	47.2427	27877	0.140998
HY_D_GATCAG_L006_R1_001	17573005	12405255	70.5927	73.9912	5167750	11770074	59.6776	37959	0.152996
SID_B_TGACCA_L006_R1_001	18978657	13444021	70.8376	80.1869	5534636	12817249	65.3085	45737	0.170102
SID_C_ACAGTG_L006_R1_001	16610542	11446095	68.9086	68.2702	5164447	10899178	55.2006	31731	0.138611
SID_D_GCCAAT_L006_R1_001	18733042	13876482	74.0749	82.7663	4856560	13193647	67.4124	36116	0.130134
sum	150201316	105736649	70.3966	630.666	44464667	100690803	517.315	321989	0.15226
				70.074
