# Supplementary material for: Gene Expansion Shapes Genome Architecture in the Human Pathogen Lichtheimia corymbifera: An Evolutionary Genomics Analysis in the Ancient Terrestrial Mucorales (Mucoromycotina)
Source: PLoS Genet. 2014 Aug 14;10(8):e1004496. doi: 10.1371/journal.pgen.1004496 (PMC4133162; doi:10.1371/journal.pgen.1004496)
Supplement: Table S8 — Potential alternatively spliced genes in L. corymbifera and confirmation of alternative transcripts by RNA-Seq data. (XLSX) [file pgen.1004496.s015.xlsx]

## Sheet: Lichtheimia_corymbifera_version
Gene	Transcripts	AS Pattern	Start	End	EventID	Nr.Confirmed	Nr.Junctions	Junction1	Coverage1	Junction2	Coverage2	Junction3	Coverage3
LCor00723.1	LCor00723.1.t2,LCor00723.1.t1	0,1-2^	550592^	550885-	,550688-550807^	3	3	550592^550688	987	550592^550885	764	550807^550885	1384
LCor02706.1	LCor02706.1.t1,LCor02706.1.t2/LCor02706.1.t3	0,1-2^	561387^	561636-	,561455-561563^	3	3	561387^561455	242	561387^561636	1	561563^561636	1387
LCor02720.1	LCor02720.1.t3,LCor02720.1.t1/LCor02720.1.t2	0,1-2^	610103^	610315-	,610164-610253^	3	3	610103^610164	1039	610103^610315	2	610253^610315	930
LCor02861.1	LCor02861.1.t1,LCor02861.1.t2	0,1-2^	77214^	77373-	,77277-77293^	3	3	77214^77277	4942	77214^77373	25	77293^77373	1337
LCor02981.1	LCor02981.1.t3,LCor02981.1.t1/LCor02981.1.t2	0,1-2^	437475^	437767-	,437534-437653^	3	3	437475^437534	3822	437475^437767	49	437653^437767	6162
LCor03783.1	LCor03783.1.t2,LCor03783.1.t1	0,1-2^	542415^	542546-	,542476-542483^	3	3	542415^542476	237	542415^542546	5	542483^542546	69
LCor05888.1	LCor05888.1.t1,LCor05888.1.t2	1-2^3-,4-	238101^	238536^	238189-238213^238278-,238331-	3	3	238101^238189	1733	238101^238331	9	238213^238278	1111
LCor06595.1	LCor06595.1.t1,LCor06595.1.t2	1-2^3-,4-	321502^	321803^	321597-321604^321665-,321720-	3	3	321502^321597	1423	321502^321720	68	321604^321665	202
LCor06943.1	LCor06943.1.t5,LCor06943.1.t1/LCor06943.1.t2/LCor06943.1.t3/LCor06943.1.t4	0,1-2^	107480^	107645-	,107541-107588^	3	3	107480^107541	3996	107480^107645	3	107588^107645	2610
LCor08336.1	LCor08336.1.t3,LCor08336.1.t1/LCor08336.1.t2	0,1-2^	285763^	285989-	,285826-285921^	3	3	285763^285826	2137	285763^285989	28	285921^285989	2180
LCor00010.1	LCor00010.1.t2,LCor00010.1.t1	1-,2-	22109^	22018]	22048-,22036-	2	2	22036^22109	225	22048^22109	693
LCor00142.1	LCor00142.1.t2,LCor00142.1.t1	1^,2^	344220[	343914-	343977^,343974^	2	2	343914^343974	343	343914^343977	2238
LCor00148.1	LCor00148.1.t2,LCor00148.1.t1	1-,2-	359346^	359241]	359277-,359274-	2	2	359274^359346	116	359277^359346	395
LCor00190.1	LCor00190.1.t1,LCor00190.1.t2	1-,2-	471657^	471387^	471596-,471593-	2	2	471593^471657	76	471596^471657	12
LCor00475.1	LCor00475.1.t1,LCor00475.1.t2	1-,2-	1289444^	1289049^	1289368-,1289365-	2	2	1289365^1289444	402	1289368^1289444	99
LCor00704.1	LCor00704.1.t2,LCor00704.1.t1	1^,2^	503812-	503604-	503677^,503668^	2	2	503604^503668	295	503604^503677	40
LCor00705.1	LCor00705.1.t2/LCor00705.1.t3,LCor00705.1.t1	1-,2-	506251^	506144^	506173-,506169-	2	2	506169^506251	91	506173^506251	182
LCor00705.1	LCor00705.1.t1,LCor00705.1.t2	1-,2-	506144^	505804^	506068-,506031-	2	2	506031^506144	68	506068^506144	498
LCor00756.1	LCor00756.1.t2,LCor00756.1.t1	1-,2-	634395^	633598]	634343-,634340-	2	2	634340^634395	231	634343^634395	1269
LCor00774.1	LCor00774.1.t1,LCor00774.1.t2	1-,2-	680879^	680320]	680811-,680808-	2	2	680808^680879	81	680811^680879	35
LCor00843.1	LCor00843.1.t1,LCor00843.1.t2	1^,2^	883878-	883722-	883818^,883797^	2	2	883722^883797	231	883722^883818	66
LCor00931.1	LCor00931.1.t2,LCor00931.1.t1	1-,2-	1196791^	1196712^	1196732-,1196726-	2	2	1196726^1196791	14	1196732^1196791	94
LCor01100.1	LCor01100.1.t2,LCor01100.1.t1	1^2-4^,3^	504836[	505732-	505469^505540-505666^,505662^	2	3	505469^505540	0	505662^505732	252	505666^505732	153
LCor01151.1	LCor01151.1.t2,LCor01151.1.t1	1^2-4^,3^	657512-	657682-	657545^657604-657618^,657614^	2	3	657545^657604	0	657614^657682	74	657618^657682	23
LCor00971.1	LCor00971.1.t1,LCor00971.1.t2	1-,2-	111721^	111051^	111668-,111665-	2	2	111665^111721	4	111668^111721	1
LCor01066.1	LCor01066.1.t2,LCor01066.1.t1	1-,2-	405082^	404997^	405024-,405021-	2	2	405021^405082	45	405024^405082	233
LCor01104.1	LCor01104.1.t2,LCor01104.1.t1	1-,2-	516005^	515824^	515940-,515937-	2	2	515937^516005	9	515940^516005	21
LCor01307.1	LCor01307.1.t2,LCor01307.1.t1	1^,2^	1061853-	1061732-	1061791^,1061788^	2	2	1061732^1061788	3	1061732^1061791	93
LCor01519.1	LCor01519.1.t1,LCor01519.1.t2	1-,2-	338152^	337870^	338097-,338088-	2	2	338088^338152	3	338097^338152	9
LCor01681.1	LCor01681.1.t1,LCor01681.1.t2	1^,2^	52801-	52593-	52711^,52678^	2	2	52593^52678	44	52593^52711	99
LCor02065.1	LCor02065.1.t2,LCor02065.1.t1	1-2^4-,3-	443257^	443493^	443328-443353^443412-,443404-	2	3	443257^443328	80	443257^443404	249	443353^443412	0
LCor02174.1	LCor02174.1.t2,LCor02174.1.t1	1^3-,2^4-	702222-	702528^	702315^702385-,702351^702418-	2	2	702315^702385	149	702351^702418	12
LCor01957.1	LCor01957.1.t2,LCor01957.1.t1	1-,2-	74366^	73141^	74235-,74232-	2	2	74232^74366	404	74235^74366	1073
LCor01999.1	LCor01999.1.t2,LCor01999.1.t1	1-,2-	196691^	196364^	196639-,196624-	2	2	196624^196691	21	196639^196691	32
LCor02437.1	LCor02437.1.t1,LCor02437.1.t2	1-,2-3^4-	755097^	755289^	755154-,755158-755173^755224-	2	3	755097^755154	465	755097^755158	27	755173^755224	0
LCor02332.1	LCor02332.1.t1,LCor02332.1.t2	1-,2-	480008^	479856^	479933-,479930-	2	2	479930^480008	19	479933^480008	22
LCor02348.1	LCor02348.1.t2,LCor02348.1.t1	1-,2-	530158^	529942^	530088-,530085-	2	2	530085^530158	56	530088^530158	653
LCor02507.1	LCor02507.1.t1,LCor02507.1.t2	0,1-2^	15259^	15545-	,15386-15472^	2	3	15259^15386	0	15259^15545	6023	15472^15545	1
LCor02542.1	LCor02542.1.t1,LCor02542.1.t2	1-,2-3^4-	103467^	103609^	103527-,103531-103538^103604-	2	3	103467^103527	1035	103467^103531	61	103538^103604	0
LCor02580.1	LCor02580.1.t1,LCor02580.1.t2	1-,2-3^4-	198492^	198628^	198549-,198556-198563^198608-	2	3	198492^198549	916	198492^198556	11	198563^198608	0
LCor02592.1	LCor02592.1.t1,LCor02592.1.t2	1-,2-3^4-	229712^	229900^	229765-,229770-229789^229839-	2	3	229712^229765	259	229712^229770	5	229789^229839	0
LCor02608.1	LCor02608.1.t1/LCor02608.1.t2,LCor02608.1.t3	1-,2-3^4-	267374^	268536^	267437-,267441-267448^267496-	2	3	267374^267437	302	267374^267441	14	267448^267496	0
LCor02631.1	LCor02631.1.t2,LCor02631.1.t1	1-3^4-,2-	329955^	330498^	330040-330144^330186-,330048-	2	3	329955^330040	640	329955^330048	3	330144^330186	0
LCor02521.1	LCor02521.1.t1,LCor02521.1.t2	1-,2-	43504^	42910^	43422-,43417-	2	2	43417^43504	506	43422^43504	54
LCor02643.1	LCor02643.1.t2,LCor02643.1.t1	1-,2-	365754^	364631^	365666-,365663-	2	2	365663^365754	483	365666^365754	160
LCor02725.1	LCor02725.1.t2,LCor02725.1.t1	1^,2^	620419-	620247-	620303^,620300^	2	2	620247^620300	160	620247^620303	147
LCor02730.1	LCor02730.1.t1,LCor02730.1.t2	1^,2^	632714-	632403-	632635^,632632^	2	2	632403^632632	2254	632403^632635	5
LCor02737.1	LCor02737.1.t2/LCor02737.1.t3,LCor02737.1.t1	1-,2-	650705^	650468^	650628-,650625-	2	2	650625^650705	2887	650628^650705	14
LCor02737.1	LCor02737.1.t2,LCor02737.1.t1/LCor02737.1.t3	1^,2^	650133-	649932-	650002^,649996^	2	2	649932^649996	2755	649932^650002	9
LCor02747.1	LCor02747.1.t1,LCor02747.1.t2	1^,2^	676501-	676264-	676331^,676319^	2	2	676264^676319	6804	676264^676331	1
LCor02756.1	LCor02756.1.t2,LCor02756.1.t1	1-,2-	697481^	696866]	697422-,697419-	2	2	697419^697481	83	697422^697481	36
LCor02811.1	LCor02811.1.t3,LCor02811.1.t1/LCor02811.1.t2	1^,2^	842497-	842360-	842443^,842441^	2	2	842360^842441	8769	842360^842443	46
LCor02822.1	LCor02822.1.t1,LCor02822.1.t2	1-,2-	886678^	886455^	886609-,886594-	2	2	886594^886678	17	886609^886678	1
LCor02877.1	LCor02877.1.t2,LCor02877.1.t1	1^3-,2^4-	111553-	111786^	111645^111731-,111649^111735-	2	2	111645^111731	1142	111649^111735	1
LCor02909.1	LCor02909.1.t1,LCor02909.1.t2	1-,2-3^4-	195558^	196400]	195616-,195618-195667^195744-	2	3	195558^195616	1962	195558^195618	5	195667^195744	0
LCor02923.1	LCor02923.1.t2,LCor02923.1.t1	1^2-4^,3^	226812-	227408-	227285^227332-227345^,227341^	2	3	227285^227332	0	227341^227408	524	227345^227408	2
LCor02879.1	LCor02879.1.t1,LCor02879.1.t2	1^,2^	115899-	115707-	115786^,115760^	2	2	115707^115760	1219	115707^115786	44
LCor02879.1	LCor02879.1.t1,LCor02879.1.t2	1^,2^	115707-	115550-	115673^,115630^	2	2	115550^115630	1885	115550^115673	29
LCor02922.1	LCor02922.1.t2,LCor02922.1.t1	1^,2^	223935-	223820-	223888^,223885^	2	2	223820^223885	616	223820^223888	1
LCor02934.1	LCor02934.1.t2/LCor02934.1.t3,LCor02934.1.t1	1-,2-	251782^	251583^	251726-,251723-	2	2	251723^251782	3143	251726^251782	14
LCor02934.1	LCor02934.1.t1/LCor02934.1.t2,LCor02934.1.t3	1-,2-	251269^	251031]	251208-,251205-	2	2	251205^251269	2215	251208^251269	12
LCor03024.1	LCor03024.1.t2,LCor03024.1.t3	1-,2-	534068^	533920^	534010-,534007-	2	2	534007^534068	4	534010^534068	4
LCor03025.1	LCor03025.1.t2,LCor03025.1.t1	1^,2^	535976-	535847-	535906^,535902^	2	2	535847^535902	45	535847^535906	48
LCor03027.1	LCor03027.1.t1,LCor03027.1.t2	1^,2^	540672-	540543-	540602^,540598^	2	2	540543^540598	62	540543^540602	87
LCor03144.1	LCor03144.1.t1,LCor03144.1.t2	1^,2^	272524-	272262-	272334^,272331^	2	2	272262^272331	917	272262^272334	1
LCor03282.1	LCor03282.1.t2,LCor03282.1.t1	1^,2^	633750[	633282-	633375^,633343^	2	2	633282^633343	75	633282^633375	12
LCor03446.1	LCor03446.1.t1,LCor03446.1.t2	1-,2-3^4-	358479^	358704^	358550-,358558-358617^358679-	2	3	358479^358550	700	358479^358558	7	358617^358679	0
LCor03312.1	LCor03312.1.t2/LCor03312.1.t3,LCor03312.1.t1	1^,2^	26622-	26069-	26147^,26141^	2	2	26069^26141	6022	26069^26147	9
LCor03318.1	LCor03318.1.t1,LCor03318.1.t2	1^,2^	42016[	41809-	41888^,41876^	2	2	41809^41876	326	41809^41888	1
LCor03323.1	LCor03323.1.t1,LCor03323.1.t2	1^,2^	55226-	55046-	55111^,55109^	2	2	55046^55109	913	55046^55111	1
LCor03381.1	LCor03381.1.t2,LCor03381.1.t1	1^,2^	192117-	191968-	192048^,192034^	2	2	191968^192034	154	191968^192048	9
LCor03421.1	LCor03421.1.t2,LCor03421.1.t1	1-,2-	297812^	296937^	297745-,297742-	2	2	297742^297812	144	297745^297812	80
LCor03508.1	LCor03508.1.t1,LCor03508.1.t2/LCor03508.1.t3	1^,2^	495930-	495534-	495674^,495620^	2	2	495534^495620	11314	495534^495674	2
LCor03508.1	LCor03508.1.t3,LCor03508.1.t1/LCor03508.1.t2	1^,2^	494975-	494707-	494770^,494768^	2	2	494707^494768	7983	494707^494770	62
LCor03567.1	LCor03567.1.t1,LCor03567.1.t2	1^,2^	645951[	645096-	645172^,645160^	2	2	645096^645160	1453	645096^645172	1
LCor03621.1	LCor03621.1.t1,LCor03621.1.t2	0,1-2^	114293^	114703-	,114622-114627^	2	3	114293^114622	0	114293^114703	1705	114627^114703	42
LCor03619.1	LCor03619.1.t2,LCor03619.1.t1	1^,2^	109333-	109038-	109130^,109107^	2	2	109038^109107	24692	109038^109130	28
LCor03630.1	LCor03630.1.t1,LCor03630.1.t2	1^,2^	136096[	135794-	135872^,135869^	2	2	135794^135869	113	135794^135872	1
LCor03637.1	LCor03637.1.t1,LCor03637.1.t2/LCor03637.1.t3	1^,2^	155071-	154738-	154816^,154813^	2	2	154738^154813	3168	154738^154816	2
LCor03703.1	LCor03703.1.t2,LCor03703.1.t1	1-,2-	339767^	339168^	339715-,339710-	2	2	339710^339767	1	339715^339767	94
LCor03760.1	LCor03760.1.t3,LCor03760.1.t2	1^,2^	485557-	485439-	485526^,485517^	2	2	485439^485517	1668	485439^485526	11
LCor03827.1	LCor03827.1.t1,LCor03827.1.t2	1-,2-	647032^	646921^	646970-,646951-	2	2	646951^647032	1091	646970^647032	20
LCor04004.1	LCor04004.1.t1,LCor04004.1.t2	1-,2-3^4-	439926^	440308^	439989-,439994-440007^440078-	2	3	439926^439989	170	439926^439994	1	440007^440078	0
LCor03888.1	LCor03888.1.t1,LCor03888.1.t2	1^,2^	121443-	121218-	121287^,121278^	2	2	121218^121278	736	121218^121287	1
LCor03930.1	LCor03930.1.t2,LCor03930.1.t1	1-,2-	234717^	234488^	234664-,234660-	2	2	234660^234717	118	234664^234717	6
LCor04135.1	LCor04135.1.t1/LCor04135.1.t2,LCor04135.1.t3	1^3-,2^4-	357708-	358193^	357956^358020-,357960^358024-	2	2	357956^358020	19966	357960^358024	27
LCor04019.1	LCor04019.1.t1,LCor04019.1.t2	1^,2^	9539-	9211-	9291^,9282^	2	2	9211^9282	1545	9211^9291	18
LCor04070.1	LCor04070.1.t1,LCor04070.1.t2	1^,2^	187483-	187329-	187393^,187384^	2	2	187329^187384	639	187329^187393	18
LCor04156.1	LCor04156.1.t2,LCor04156.1.t1	1^,2^	409564-	409406-	409498^,409478^	2	2	409406^409478	1723	409406^409498	21
LCor04157.1	LCor04157.1.t2,LCor04157.1.t1	1-,2-	414171^	413990^	414099-,414091-	2	2	414091^414171	2068	414099^414171	15
LCor04172.1	LCor04172.1.t1,LCor04172.1.t2	1^,2^	440022[	439881-	439966^,439948^	2	2	439881^439948	652	439881^439966	4
LCor04198.1	LCor04198.1.t2,LCor04198.1.t1	1^,2^	497283-	497184-	497242^,497240^	2	2	497184^497240	1062	497184^497242	20
LCor04214.1	LCor04214.1.t2,LCor04214.1.t1	1^,2^	540134-	539893-	539965^,539963^	2	2	539893^539963	799	539893^539965	27
LCor04376.1	LCor04376.1.t2,LCor04376.1.t1	1^2-4^,3^	293336-	293507-	293354^293401-293443^,293439^	2	3	293354^293401	0	293439^293507	421	293443^293507	41
LCor04434.1	LCor04434.1.t1,LCor04434.1.t2	1-,2-3^4-	502965^	503546^	503028-,503035-503085^503148-	2	3	502965^503028	216	502965^503035	43	503085^503148	0
LCor04347.1	LCor04347.1.t2,LCor04347.1.t1	1^,2^	226616[	226277-	226356^,226347^	2	2	226277^226347	1090	226277^226356	1431
LCor04366.1	LCor04366.1.t2,LCor04366.1.t1	1-,2-	271320^	271197^	271261-,271255-	2	2	271255^271320	9	271261^271320	17
LCor04427.1	LCor04427.1.t2,LCor04427.1.t1	1-,2-	489722^	489344^	489621-,489618-	2	2	489618^489722	4961	489621^489722	323
LCor04501.1	LCor04501.1.t2,LCor04501.1.t1	1^3-4^,2^	103445-	103730-	103550^103606-103645^,103605^	2	3	103550^103606	0	103605^103730	2013	103645^103730	7
LCor04506.1	LCor04506.1.t2,LCor04506.1.t1	1^2-4^,3^	113601-	113878-	113641^113698-113821^,113816^	2	3	113641^113698	0	113816^113878	104	113821^113878	105
LCor04514.1	LCor04514.1.t4,LCor04514.1.t1/LCor04514.1.t2/LCor04514.1.t3	1^2-4^,3^	140090-	140385-	140225^140296-140316^,140312^	2	3	140225^140296	0	140312^140385	6407	140316^140385	8
LCor04522.1	LCor04522.1.t2,LCor04522.1.t1	1^3-,2^4-	160444-	160907^	160519^160595-,160542^160615-	2	2	160519^160595	279	160542^160615	36
LCor04503.1	LCor04503.1.t1,LCor04503.1.t2	1^,2^	108215-	107851-	107912^,107908^	2	2	107851^107908	2493	107851^107912	13
LCor04509.1	LCor04509.1.t2,LCor04509.1.t3	1-,2-	125816^	125613^	125760-,125751-	2	2	125751^125816	385	125760^125816	57
LCor04524.1	LCor04524.1.t1,LCor04524.1.t2	1^,2^	165894-	163919-	163982^,163976^	2	2	163919^163976	327	163919^163982	105
LCor04558.1	LCor04558.1.t1,LCor04558.1.t2	1^,2^	282751-	282620-	282689^,282687^	2	2	282620^282687	18594	282620^282689	544
LCor04615.1	LCor04615.1.t2,LCor04615.1.t1	1^,2^	411190-	410982-	411049^,411044^	2	2	410982^411044	2709	410982^411049	29
LCor04640.1	LCor04640.1.t2,LCor04640.1.t1	1-,2-	484815^	484687]	484757-,484754-	2	2	484754^484815	15	484757^484815	25
LCor04649.1	LCor04649.1.t1,LCor04649.1.t2	1^,2^	510959-	510820-	510911^,510887^	2	2	510820^510887	78	510820^510911	5
LCor04652.1	LCor04652.1.t1,LCor04652.1.t2	1^,2^	515237-	515111-	515207^,515173^	2	2	515111^515173	398	515111^515207	7
LCor04667.1	LCor04667.1.t3,LCor04667.1.t1/LCor04667.1.t2	1^,2^	551836-	551519-	551583^,551576^	2	2	551519^551576	711	551519^551583	10
LCor04679.1	LCor04679.1.t2/LCor04679.1.t3,LCor04679.1.t1	1-,2-	18053^	17746^	17993-,17987-	2	2	17987^18053	747	17993^18053	1183
LCor04703.1	LCor04703.1.t1,LCor04703.1.t2	1^,2^	82833-	82681-	82742^,82738^	2	2	82681^82738	141	82681^82742	2
LCor04766.1	LCor04766.1.t1,LCor04766.1.t2	1-,2-	258288^	258154^	258236-,258232-	2	2	258232^258288	193	258236^258288	1
LCor04784.1	LCor04784.1.t1,LCor04784.1.t2	1^,2^	300191[	299675-	299762^,299753^	2	2	299675^299753	8417	299675^299762	168
LCor04813.1	LCor04813.1.t1,LCor04813.1.t2	1-,2-	372677^	372564^	372623-,372620-	2	2	372620^372677	64	372623^372677	22
LCor04868.1	LCor04868.1.t2,LCor04868.1.t1	1-,2-	527090^	526886^	527025-,527004-	2	2	527004^527090	516	527025^527090	94
LCor04894.1	LCor04894.1.t1,LCor04894.1.t2	1-,2-	43122^	42957^	43056-,43053-	2	2	43053^43122	41	43056^43122	35
LCor04912.1	LCor04912.1.t1,LCor04912.1.t2	1^,2^	94041-	93710-	93857^,93845^	2	2	93710^93845	913	93710^93857	9
LCor04954.1	LCor04954.1.t2,LCor04954.1.t1	1-,2-	271173^	270713^	271118-,271102-	2	2	271102^271173	945	271118^271173	10
LCor04993.1	LCor04993.1.t1,LCor04993.1.t2	1^,2^	374878-	374701-	374785^,374783^	2	2	374701^374783	28378	374701^374785	106
LCor05043.1	LCor05043.1.t2,LCor05043.1.t1	1^2-4^,3^	83245[	83523-	83332^83400-83454^,83450^	2	3	83332^83400	0	83450^83523	6261	83454^83523	8
LCor05044.1	LCor05044.1.t1/LCor05044.1.t2,LCor05044.1.t3	1-,2-3^4-	85240^	85505^	85296-,85310-85331^85381-	2	3	85240^85296	28526	85240^85310	28	85331^85381	0
LCor05054.1	LCor05054.1.t2,LCor05054.1.t1	1^3-,2^4-	121906[	122754^	122037^122097-,122041^122101-	2	2	122037^122097	1830	122041^122101	26
LCor05144.1	LCor05144.1.t3,LCor05144.1.t1/LCor05144.1.t2	1^3-4^,2^	403049-	403308-	403088^403132-403238^,403123^	2	3	403088^403132	0	403123^403308	859	403238^403308	3
LCor05007.1	LCor05007.1.t1,LCor05007.1.t2	1-,2-	12895^	12378]	12787-,12784-	2	2	12784^12895	109	12787^12895	30
LCor05035.1	LCor05035.1.t3,LCor05035.1.t1/LCor05035.1.t2	1^,2^	70477[	70198-	70285^,70271^	2	2	70198^70271	1764	70198^70285	6
LCor05035.1	LCor05035.1.t1,LCor05035.1.t2/LCor05035.1.t3	1^,2^	69583-	69400-	69470^,69467^	2	2	69400^69467	2400	69400^69470	5
LCor05057.1	LCor05057.1.t2,LCor05057.1.t1	1-,2-	129222^	129113^	129167-,129158-	2	2	129158^129222	58	129167^129222	346
LCor05160.1	LCor05160.1.t2,LCor05160.1.t1	1^2-4^,3^	21120-	21312-	21151^21234-21248^,21244^	2	3	21151^21234	0	21244^21312	1101	21248^21312	8
LCor05242.1	LCor05242.1.t1,LCor05242.1.t2	0,1-2^	215290^	215680-	,215555-215584^	2	3	215290^215555	0	215290^215680	369	215584^215680	1
LCor05167.1	LCor05167.1.t2,LCor05167.1.t1	1-,2-	41687^	41558^	41635-,41631-	2	2	41631^41687	50	41635^41687	65
LCor05231.1	LCor05231.1.t2,LCor05231.1.t1	1-,2-	178275^	178113^	178218-,178207-	2	2	178207^178275	5814	178218^178275	4
LCor05238.1	LCor05238.1.t2,LCor05238.1.t1	1^,2^	202852-	202286-	202354^,202343^	2	2	202286^202343	1208	202286^202354	1
LCor05274.1	LCor05274.1.t1,LCor05274.1.t2	1-,2-	292527^	292291^	292427-,292412-	2	2	292412^292527	2196	292427^292527	1220
LCor05275.1	LCor05275.1.t1,LCor05275.1.t2	1^,2^	293354[	293037-	293240^,293216^	2	2	293037^293216	5067	293037^293240	138
LCor05286.1	LCor05286.1.t1,LCor05286.1.t2	1^,2^	325002[	324735-	324931^,324871^	2	2	324735^324871	616	324735^324931	6
LCor05320.1	LCor05320.1.t1,LCor05320.1.t2	1-,2-	411079^	410937^	411002-,410986-	2	2	410986^411079	222	411002^411079	19
LCor05377.1	LCor05377.1.t1/LCor05377.1.t2,LCor05377.1.t3	1-,2-3^4-	136834^	137045^	136898-,136906-136940^137002-	2	3	136834^136898	792	136834^136906	1	136940^137002	0
LCor05378.1	LCor05378.1.t1/LCor05378.1.t3,LCor05378.1.t2	1-,2-	138458^	137831^	138402-,138399-	2	2	138399^138458	389	138402^138458	1173
LCor05391.1	LCor05391.1.t2,LCor05391.1.t1	1-,2-	163190^	163055^	163128-,163125-	2	2	163125^163190	12	163128^163190	163
LCor05401.1	LCor05401.1.t2,LCor05401.1.t1	1^,2^	188607-	188436-	188525^,188506^	2	2	188436^188506	204	188436^188525	8
LCor05413.1	LCor05413.1.t1,LCor05413.1.t2	1-,2-	225215^	224850^	225150-,225146-	2	2	225146^225215	698	225150^225215	44
LCor05441.1	LCor05441.1.t2,LCor05441.1.t1	1-,2-	295852^	295718^	295800-,295780-	2	2	295780^295852	3124	295800^295852	39
LCor05589.1	LCor05589.1.t1,LCor05589.1.t2	0,1-2^	288846^	289064-	,288948-288965^	2	3	288846^288948	0	288846^289064	814	288965^289064	5
LCor05621.1	LCor05621.1.t2,LCor05621.1.t1	1^2-4^,3^	363170[	363644-	363425^363481-363501^,363497^	2	3	363425^363481	0	363497^363644	4574	363501^363644	1
LCor05635.1	LCor05635.1.t2,LCor05635.1.t1	1^3-,2^4-	392556[	393018]	392722^392805-,392724^392807-	2	2	392722^392805	4224	392724^392807	1
LCor05484.1	LCor05484.1.t1,LCor05484.1.t2	1^,2^	5432-	5245-	5350^,5305^	2	2	5245^5305	2915	5245^5350	4
LCor05488.1	LCor05488.1.t1,LCor05488.1.t2	1^,2^	18934-	18461-	18525^,18522^	2	2	18461^18522	1229	18461^18525	4
LCor05555.1	LCor05555.1.t2,LCor05555.1.t1	1-,2-	205597^	205347]	205536-,205533-	2	2	205533^205597	19	205536^205597	34
LCor05558.1	LCor05558.1.t2,LCor05558.1.t1	1^,2^	210610-	210233-	210296^,210292^	2	2	210233^210292	15492	210233^210296	37
LCor05622.1	LCor05622.1.t2,LCor05622.1.t1	1-,2-	367749^	367482^	367684-,367651-	2	2	367651^367749	3992	367684^367749	1
LCor05757.1	LCor05757.1.t2,LCor05757.1.t1	1^3-,2^4-	300903-	301119^	300969^301045-,300971^301047-	2	2	300969^301045	5895	300971^301047	8
LCor05772.1	LCor05772.1.t2,LCor05772.1.t1	1^2-4^,3^	343861[	344613-	344479^344536-344558^,344553^	2	3	344479^344536	0	344553^344613	1558	344558^344613	1
LCor05667.1	LCor05667.1.t1,LCor05667.1.t2	1-,2-	63758^	62716^	63702-,63692-	2	2	63692^63758	99	63702^63758	5
LCor05769.1	LCor05769.1.t1,LCor05769.1.t2	1^,2^	330549-	330173-	330238^,330232^	2	2	330173^330232	2651	330173^330238	1
LCor05808.1	LCor05808.1.t2,LCor05808.1.t1	1^3-4^,2^	26855[	27117-	26985^27042-27057^,27004^	2	3	26985^27042	0	27004^27117	1113	27057^27117	4
LCor05869.1	LCor05869.1.t2,LCor05869.1.t1	1-,2-	186362^	186216^	186310-,186307-	2	2	186307^186362	731	186310^186362	33
LCor05877.1	LCor05877.1.t1,LCor05877.1.t2	1^,2^	206070[	205785-	205859^,205857^	2	2	205785^205857	4317	205785^205859	10
LCor05964.1	LCor05964.1.t2,LCor05964.1.t1	1-,2-	69447^	69356]	69395-,69371-	2	2	69371^69447	123	69395^69447	8
LCor05993.1	LCor05993.1.t2,LCor05993.1.t1	1^,2^	143786-	143594-	143651^,143649^	2	2	143594^143649	3812	143594^143651	96
LCor06167.1	LCor06167.1.t1,LCor06167.1.t2	1-,2-3^4-	254766^	255294^	254822-,254826-254895^254943-	2	3	254766^254822	187	254766^254826	19	254895^254943	0
LCor06128.1	LCor06128.1.t1,LCor06128.1.t2	1-,2-	175550^	174308]	175486-,175473-	2	2	175473^175550	2648	175486^175550	13
LCor06235.1	LCor06235.1.t1,LCor06235.1.t2	1^,2^	104306[	104176-	104241^,104238^	2	2	104176^104238	6250	104176^104241	5
LCor06245.1	LCor06245.1.t2,LCor06245.1.t1	1^,2^	134482-	134277-	134338^,134336^	2	2	134277^134336	2052	134277^134338	39
LCor06295.1	LCor06295.1.t2,LCor06295.1.t1	1^,2^	269648[	269187-	269250^,269246^	2	2	269187^269246	25480	269187^269250	44
LCor06308.1	LCor06308.1.t3,LCor06308.1.t1/LCor06308.1.t2	1^,2^	297253[	296976-	297035^,297033^	2	2	296976^297033	238	296976^297035	13
LCor06308.1	LCor06308.1.t1,LCor06308.1.t2	1^,2^	296976-	296772-	296932^,296833^	2	2	296772^296833	303	296772^296932	1
LCor06324.1	LCor06324.1.t2,LCor06324.1.t1/LCor06324.1.t3/LCor06324.1.t4	1^,2^	336745-	336490-	336586^,336582^	2	2	336490^336582	9215	336490^336586	156
LCor06401.1	LCor06401.1.t1/LCor06401.1.t2,LCor06401.1.t3	0,1-2^	188613^	188763-	,188687-188698^	2	3	188613^188687	23	188613^188763	31	188698^188763	0
LCor06417.1	LCor06417.1.t1/LCor06417.1.t2,LCor06417.1.t3	1-,2-3^4-	229809^	230005^	229867-,229898-229905^229953-	2	3	229809^229867	2016	229809^229898	19	229905^229953	0
LCor06334.1	LCor06334.1.t1/LCor06334.1.t3,LCor06334.1.t2	1^,2^	13077-	12879-	12959^,12953^	2	2	12879^12953	740	12879^12959	1
LCor06334.1	LCor06334.1.t1,LCor06334.1.t2/LCor06334.1.t3	1^,2^	12692-	12489-	12566^,12548^	2	2	12489^12548	769	12489^12566	4
LCor06395.1	LCor06395.1.t2,LCor06395.1.t1	1-,2-	169653^	169383]	169560-,169557-	2	2	169557^169653	178	169560^169653	5
LCor06527.1	LCor06527.1.t2,LCor06527.1.t1	1^2-4^,3^	158053[	158537-	158258^158375-158471^,158442^	2	3	158258^158375	0	158442^158537	636	158471^158537	16
LCor06584.1	LCor06584.1.t2,LCor06584.1.t1	1^3-,2^4-	292556-	292808^	292635^292698-,292639^292702-	2	2	292635^292698	52	292639^292702	1
LCor06472.1	LCor06472.1.t2,LCor06472.1.t1	1^,2^	11285[	10756-	10831^,10820^	2	2	10756^10820	777	10756^10831	1
LCor06479.1	LCor06479.1.t2,LCor06479.1.t1	1-,2-	31865^	31631^	31803-,31800-	2	2	31800^31865	138	31803^31865	333
LCor06529.1	LCor06529.1.t2,LCor06529.1.t1	1-,2-	162949^	162771^	162860-,162857-	2	2	162857^162949	50	162860^162949	141
LCor06549.1	LCor06549.1.t1,LCor06549.1.t2	1-,2-	206334^	205894^	206279-,206270-	2	2	206270^206334	122	206279^206334	4
LCor06550.1	LCor06550.1.t1,LCor06550.1.t2	1^,2^	207743-	207584-	207655^,207649^	2	2	207584^207649	4125	207584^207655	22
LCor06566.1	LCor06566.1.t2,LCor06566.1.t1	1-,2-	250767^	250317]	250630-,250627-	2	2	250627^250767	33	250630^250767	39
LCor06637.1	LCor06637.1.t1/LCor06637.1.t2/LCor06637.1.t3,LCor06637.1.t4	1-,2-3^4-	70679^	70959^	70732-,70766-70772^70838-	2	3	70679^70732	3366	70679^70766	4	70772^70838	0
LCor06699.1	LCor06699.1.t1,LCor06699.1.t2	1^,2^	268791-	268705-	268766^,268760^	2	2	268705^268760	142	268705^268766	4
LCor06703.1	LCor06703.1.t1,LCor06703.1.t2	1^,2^	274047-	273805-	273872^,273863^	2	2	273805^273863	564	273805^273872	3
LCor06752.1	LCor06752.1.t1,LCor06752.1.t2	1-,2-3^4-	47130^	47450^	47209-,47216-47247^47292-	2	3	47130^47209	516	47130^47216	7	47247^47292	0
LCor06793.1	LCor06793.1.t1,LCor06793.1.t2	1-,2-	157976^	157739^	157817-,157814-	2	2	157814^157976	264	157817^157976	454
LCor06834.1	LCor06834.1.t1,LCor06834.1.t2	1^,2^	184326-	184188-	184243^,184239^	2	2	184188^184239	1482	184188^184243	3
LCor06868.1	LCor06868.1.t1,LCor06868.1.t2	1-,2-	273146^	272651^	273079-,273076-	2	2	273076^273146	97	273079^273146	38
LCor07008.1	LCor07008.1.t1,LCor07008.1.t2	1-,2-3^4-	273858^	274020^	273926-,273928-273938^273988-	2	3	273858^273926	2772	273858^273928	6	273938^273988	0
LCor06965.1	LCor06965.1.t1,LCor06965.1.t2	1-,2-	157431^	157303]	157367-,157364-	2	2	157364^157431	92	157367^157431	2
LCor06967.1	LCor06967.1.t2,LCor06967.1.t1	1-,2-	168849^	168628^	168794-,168791-	2	2	168791^168849	3557	168794^168849	1726
LCor06987.1	LCor06987.1.t2,LCor06987.1.t1	1^,2^	209101-	208978-	209037^,209032^	2	2	208978^209032	1338	208978^209037	64
LCor07009.1	LCor07009.1.t1,LCor07009.1.t2	1^,2^	275945-	275631-	275689^,275686^	2	2	275631^275686	1963	275631^275689	18
LCor07037.1	LCor07037.1.t1,LCor07037.1.t2	1^,2^	341532-	341394-	341471^,341462^	2	2	341394^341462	9896	341394^341471	13
LCor07125.1	LCor07125.1.t1,LCor07125.1.t2	1^,2^	269844-	269622-	269703^,269677^	2	2	269622^269677	7	269622^269703	166
LCor07134.1	LCor07134.1.t2,LCor07134.1.t1	1-,2-	296702^	296357^	296651-,296647-	2	2	296647^296702	241	296651^296702	10
LCor07257.1	LCor07257.1.t2,LCor07257.1.t1	1^,2^	259509-	259343-	259410^,259397^	2	2	259343^259397	738	259343^259410	4
LCor07323.1	LCor07323.1.t2,LCor07323.1.t1	1^2-4^,3^	78168[	78869-	78641^78727-78798^,78794^	2	3	78641^78727	0	78794^78869	665	78798^78869	2
LCor07402.1	LCor07402.1.t2,LCor07402.1.t1	1^2-4^,3^	294940-	295268-	295126^295173-295216^,295212^	2	3	295126^295173	0	295212^295268	312	295216^295268	7
LCor07295.1	LCor07295.1.t1,LCor07295.1.t2	1^,2^	17089-	16749-	16850^,16847^	2	2	16749^16847	1168	16749^16850	1
LCor07359.1	LCor07359.1.t1,LCor07359.1.t2	1^,2^	162622[	162433-	162535^,162526^	2	2	162433^162526	84	162433^162535	2
LCor07386.1	LCor07386.1.t2,LCor07386.1.t1	1-,2-	236369^	236148^	236263-,236216-	2	2	236216^236369	2025	236263^236369	141
LCor07389.1	LCor07389.1.t1,LCor07389.1.t2	1^,2^	247274[	247153-	247245^,247206^	2	2	247153^247206	1547	247153^247245	1
LCor07498.1	LCor07498.1.t1,LCor07498.1.t2	1^,2^	188284[	187948-	188014^,188008^	2	2	187948^188008	1004	187948^188014	1
LCor07499.1	LCor07499.1.t2/LCor07499.1.t3,LCor07499.1.t1	1-,2-	192105^	191853^	192013-,192010-	2	2	192010^192105	228	192013^192105	145
LCor07501.1	LCor07501.1.t2,LCor07501.1.t1	1-,2-	197202^	197030^	197151-,197139-	2	2	197139^197202	238	197151^197202	636
LCor07509.1	LCor07509.1.t1/LCor07509.1.t2,LCor07509.1.t3	1-,2-	217150^	216581^	217095-,217084-	2	2	217084^217150	189	217095^217150	68
LCor07516.1	LCor07516.1.t2,LCor07516.1.t1	1-,2-	242482^	242260^	242368-,242349-	2	2	242349^242482	240	242368^242482	1
LCor07539.1	LCor07539.1.t1/LCor07539.1.t3/LCor07539.1.t4/LCor07539.1.t5,LCor07539.1.t2	1^,2^	114869[	114755-	114858^,114831^	2	2	114755^114831	62	114755^114858	171
LCor07539.1	LCor07539.1.t5,LCor07539.1.t1/LCor07539.1.t2/LCor07539.1.t3/LCor07539.1.t4	1^,2^	113793-	113615-	113702^,113683^	2	2	113615^113683	287	113615^113702	2
LCor07539.1	LCor07539.1.t1/LCor07539.1.t2/LCor07539.1.t3,LCor07539.1.t4	1-,2-	112066^	111539^	112008-,111996-	2	2	111996^112066	728	112008^112066	5
LCor07602.1	LCor07602.1.t1,LCor07602.1.t2	1^,2^	283589-	283202-	283279^,283276^	2	2	283202^283276	873	283202^283279	1
LCor07627.1	LCor07627.1.t1,LCor07627.1.t2	1^,2^	17595-	17331-	17400^,17385^	2	2	17331^17385	493	17331^17400	9
LCor07638.1	LCor07638.1.t2,LCor07638.1.t1/LCor07638.1.t3	1-,2-	44244^	44042^	44160-,44157-	2	2	44157^44244	139	44160^44244	3
LCor07659.1	LCor07659.1.t2,LCor07659.1.t1	1^,2^	92219-	92105-	92168^,92164^	2	2	92105^92164	2227	92105^92168	16
LCor07809.1	LCor07809.1.t1,LCor07809.1.t2	1^3-,2^4-	92942-	93336^	93024^93082-,93028^93086-	2	2	93024^93082	279	93028^93086	1
LCor07825.1	LCor07825.1.t1,LCor07825.1.t2	1-,2-3^4-	133194^	133398^	133254-,133258-133282^133327-	2	3	133194^133254	600	133194^133258	15	133282^133327	0
LCor07815.1	LCor07815.1.t2/LCor07815.1.t3/LCor07815.1.t5,LCor07815.1.t1	1-,2-	110687^	110483^	110629-,110623-	2	2	110623^110687	569	110629^110687	2171
LCor07815.1	LCor07815.1.t1/LCor07815.1.t3/LCor07815.1.t4/LCor07815.1.t5,LCor07815.1.t2	1-,2-	109609^	109226]	109541-,109538-	2	2	109538^109609	3033	109541^109609	1496
LCor07839.1	LCor07839.1.t2,LCor07839.1.t1	1-,2-	169855^	169546^	169801-,169782-	2	2	169782^169855	235	169801^169855	5
LCor07959.1	LCor07959.1.t2,LCor07959.1.t1	1-,2-	165388^	165014]	165336-,165324-	2	2	165324^165388	6230	165336^165388	36
LCor08073.1	LCor08073.1.t2,LCor08073.1.t1	1-,2-	202793^	201723^	202725-,202722-	2	2	202722^202793	502	202725^202793	144
LCor08088.1	LCor08088.1.t1,LCor08088.1.t2	1^,2^	241852-	241054-	241121^,241118^	2	2	241054^241118	316	241054^241121	10
LCor08120.1	LCor08120.1.t1,LCor08120.1.t2	1-,2-3^4-	24457^	24665^	24532-,24537-24559^24615-	2	3	24457^24532	1843	24457^24537	4	24559^24615	0
LCor08128.1	LCor08128.1.t1,LCor08128.1.t2	1^,2^	47472-	47324-	47390^,47388^	2	2	47324^47388	3745	47324^47390	22
LCor08134.1	LCor08134.1.t1,LCor08134.1.t2	1^,2^	61568-	61406-	61504^,61471^	2	2	61406^61471	350345	61406^61504	8
LCor08140.1	LCor08140.1.t1,LCor08140.1.t2	1^,2^	71348-	71174-	71231^,71228^	2	2	71174^71228	53	71174^71231	5
LCor08143.1	LCor08143.1.t1,LCor08143.1.t2	1-,2-	75639^	75539]	75584-,75581-	2	2	75581^75639	316	75584^75639	7
LCor08191.1	LCor08191.1.t1,LCor08191.1.t2	1^,2^	200527-	200387-	200471^,200453^	2	2	200387^200453	21	200387^200471	89
LCor08257.1	LCor08257.1.t2,LCor08257.1.t1	1-,2-	78447^	78094]	78392-,78383-	2	2	78383^78447	315	78392^78447	270
LCor08298.1	LCor08298.1.t2,LCor08298.1.t1	1-,2-	190296^	189851^	190228-,190225-	2	2	190225^190296	278	190228^190296	26
LCor08348.1	LCor08348.1.t2,LCor08348.1.t3	1-,2-3^4-	33291^	33471^	33351-,33379-33404^33466-	2	3	33291^33351	916	33291^33379	13	33404^33466	0
LCor08374.1	LCor08374.1.t1,LCor08374.1.t2	1-,2-3^4-	113430^	113794^	113484-,113486-113577^113627-	2	3	113430^113484	180	113430^113486	2	113577^113627	0
LCor08354.1	LCor08354.1.t1,LCor08354.1.t2	1-,2-	50631^	49770^	50565-,50559-	2	2	50559^50631	409	50565^50631	69
LCor08370.1	LCor08370.1.t1,LCor08370.1.t2	1^,2^	99325-	99134-	99201^,99195^	2	2	99134^99195	6423	99134^99201	2
LCor08397.1	LCor08397.1.t2,LCor08397.1.t1	1-,2-	169041^	168728^	168988-,168982-	2	2	168982^169041	51	168988^169041	145
LCor08406.1	LCor08406.1.t1,LCor08406.1.t2	1^,2^	188985-	188835-	188906^,188894^	2	2	188835^188894	3715	188835^188906	29
LCor08496.1	LCor08496.1.t2,LCor08496.1.t1	1^2-4^,3^	154202-	154385-	154208^154273-154326^,154322^	2	3	154208^154273	0	154322^154385	1927	154326^154385	31
LCor08524.1	LCor08524.1.t2,LCor08524.1.t1	1^3-,2^4-	232757-	232984^	232802^232871-,232806^232875-	2	2	232802^232871	525	232806^232875	4
LCor08486.1	LCor08486.1.t2,LCor08486.1.t1	1^,2^	129838-	129677-	129746^,129743^	2	2	129677^129743	62	129677^129746	1
LCor08491.1	LCor08491.1.t1,LCor08491.1.t2	1-,2-	140106^	139768]	140053-,140041-	2	2	140041^140106	2	140053^140106	6
LCor08523.1	LCor08523.1.t2,LCor08523.1.t1	1-,2-	230172^	229980^	230116-,230113-	2	2	230113^230172	126	230116^230172	80
LCor08670.1	LCor08670.1.t2,LCor08670.1.t1	1^3-,2^4-	129830-	130135^	129963^130027-,129972^130036-	2	2	129963^130027	1598	129972^130036	3
LCor08643.1	LCor08643.1.t2,LCor08643.1.t1	1-,2-	57206^	56749]	57149-,57107-	2	2	57107^57206	485	57149^57206	54
LCor08678.1	LCor08678.1.t1,LCor08678.1.t2	1-,2-	159468^	158873]	159405-,159396-	2	2	159396^159468	797	159405^159468	3
LCor08739.1	LCor08739.1.t1,LCor08739.1.t2	1-,2-	35962^	34838^	35797-,35704-	2	2	35704^35962	123	35797^35962	76
LCor08785.1	LCor08785.1.t1,LCor08785.1.t2	1^,2^	147315-	147135-	147218^,147197^	2	2	147135^147197	305	147135^147218	8
LCor08953.1	LCor08953.1.t2,LCor08953.1.t1	1^3-,2^4-	144628-	145096]	144761^144824-,144765^144828-	2	2	144761^144824	712	144765^144828	2
LCor08932.1	LCor08932.1.t2,LCor08932.1.t1	1-,2-	88844^	88662^	88789-,88786-	2	2	88786^88844	87	88789^88844	430
LCor08972.1	LCor08972.1.t2,LCor08972.1.t1	1-,2-	187870^	187671^	187817-,187813-	2	2	187813^187870	40	187817^187870	246
LCor09022.1	LCor09022.1.t1,LCor09022.1.t2	1-,2-	63143^	62973^	63087-,63080-	2	2	63080^63143	122	63087^63143	17
LCor09104.1	LCor09104.1.t2,LCor09104.1.t1	1^,2^	132635-	132473-	132567^,132549^	2	2	132473^132549	32	132473^132567	41
LCor09169.1	LCor09169.1.t2,LCor09169.1.t1	1^3-,2^4-	116105-	116438^	116129^116221-,116208^116282-	2	2	116129^116221	846	116208^116282	12
LCor09193.1	LCor09193.1.t2,LCor09193.1.t1	1^3-,2^4-	186162-	186368^	186203^186282-,186207^186286-	2	2	186203^186282	358	186207^186286	1
LCor09263.1	LCor09263.1.t1,LCor09263.1.t2	1-,2-	136450^	136361^	136393-,136390-	2	2	136390^136450	112	136393^136450	27
LCor09293.1	LCor09293.1.t2,LCor09293.1.t1	1-,2-	218868^	218626^	218810-,218803-	2	2	218803^218868	498	218810^218868	130
LCor09444.1	LCor09444.1.t1,LCor09444.1.t2	1^,2^	122593-	122436-	122555^,122494^	2	2	122436^122494	6697	122436^122555	5
LCor09483.1	LCor09483.1.t1,LCor09483.1.t2	1-,2-	226067^	225930^	226009-,226006-	2	2	226006^226067	93	226009^226067	190
LCor09489.1	LCor09489.1.t2,LCor09489.1.t1	1-,2-	8668^	8384^	8594-,8565-	2	2	8565^8668	297	8594^8668	71
LCor09542.1	LCor09542.1.t2,LCor09542.1.t1	1-,2-	144998^	144490^	144909-,144906-	2	2	144906^144998	67	144909^144998	263
LCor09547.1	LCor09547.1.t1,LCor09547.1.t2	1-,2-	157625^	157183^	157505-,157502-	2	2	157502^157625	465	157505^157625	414
LCor09580.1	LCor09580.1.t3,LCor09580.1.t4	1-,2-	26746^	25522^	26692-,26680-	2	2	26680^26746	32	26692^26746	11
LCor09776.1	LCor09776.1.t2,LCor09776.1.t1	1^,2^	4183[	3900-	3973^,3956^	2	2	3900^3956	142	3900^3973	47
LCor09855.1	LCor09855.1.t2,LCor09855.1.t1	1^3-,2^4-	53983-	55008^	54081^54134-,54085^54138-	2	2	54081^54134	982	54085^54138	14
LCor09911.1	LCor09911.1.t3,LCor09911.1.t1/LCor09911.1.t2	1^2-4^,3^	201441-	201666-	201525^201581-201599^,201589^	2	3	201525^201581	0	201589^201666	504	201599^201666	181
LCor09838.1	LCor09838.1.t2/LCor09838.1.t3,LCor09838.1.t1	1-,2-	12033^	11806^	11978-,11972-	2	2	11972^12033	60	11978^12033	198
LCor09838.1	LCor09838.1.t2,LCor09838.1.t1/LCor09838.1.t3	1-,2-	11806^	11594^	11746-,11743-	2	2	11743^11806	182	11746^11806	83
LCor09844.1	LCor09844.1.t1,LCor09844.1.t2	1-,2-	27795^	27520^	27739-,27736-	2	2	27736^27795	144	27739^27795	145
LCor09937.1	LCor09937.1.t2,LCor09937.1.t1	1^2-4^,3^	41643[	41939-	41765^41864-41881^,41870^	2	3	41765^41864	0	41870^41939	285	41881^41939	23
LCor09986.1	LCor09986.1.t2,LCor09986.1.t1	1^3-,2^4-	171688-	172191^	171834^171887-,171878^171940-	2	2	171834^171887	805	171878^171940	165
LCor09917.1	LCor09917.1.t1,LCor09917.1.t2	1^,2^	862-	624-	691^,688^	2	2	624^688	48	624^691	3
LCor10159.1	LCor10159.1.t2,LCor10159.1.t1	1-,2-	12498^	12335]	12429-,12414-	2	2	12414^12498	4	12429^12498	43
LCor10168.1	LCor10168.1.t2,LCor10168.1.t1	1-,2-	27087^	26983^	27033-,27030-	2	2	27030^27087	144	27033^27087	284
LCor10202.1	LCor10202.1.t1,LCor10202.1.t2	1^,2^	87997-	87919-	87986^,87982^	2	2	87919^87982	259	87919^87986	118
LCor10236.1	LCor10236.1.t2,LCor10236.1.t1	1-3^4-,2-	22166^	22325^	22219-22242^22299-,22222-	2	3	22166^22219	148	22166^22222	45	22242^22299	0
LCor10867.1	LCor10867.1.t2,LCor10867.1.t1	1-,2-	108645^	107962]	108578-,108575-	2	2	108575^108645	105	108578^108645	176
LCor11328.1	LCor11328.1.t1,LCor11328.1.t2	1-,2-	59431^	59178]	59356-,59290-	2	2	59290^59431	802	59356^59431	231
LCor11362.1	LCor11362.1.t1,LCor11362.1.t2	1^,2^	21379[	21055-	21129^,21124^	2	2	21055^21124	3	21055^21129	28
LCor11404.1	LCor11404.1.t2,LCor11404.1.t1	1^,2^	56828[	56718-	56820^,56799^	2	2	56718^56799	1	56718^56820	80
LCor11602.1	LCor11602.1.t2,LCor11602.1.t1	1-3^4-,2-	26881^	27151^	26958-27027^27072-,27011-	2	3	26881^26958	13	26881^27011	47	27027^27072	0
LCor11601.1	LCor11601.1.t2,LCor11601.1.t1	1-,2-	24563^	24297]	24463-,24460-	2	2	24460^24563	15	24463^24563	231
LCor11753.1	LCor11753.1.t2,LCor11753.1.t1	1^3-,2^4-	24654-	24869^	24690^24747-,24694^24751-	2	2	24690^24747	528	24694^24751	1
LCor12274.1	LCor12274.1.t1,LCor12274.1.t2	1-,2-	61568^	61423^	61511-,61508-	2	2	61508^61568	46	61511^61568	188
LCor12289.1	LCor12289.1.t2,LCor12289.1.t1	1-,2-	100473^	100283]	100404-,100401-	2	2	100401^100473	147	100404^100473	654
LCor01599.1	LCor01599.1.t2,LCor01599.1.t1	0,1-2^	714990^	714838-	,714921-714902^	1	3	714838^714921	0	714838^714990	2	714902^714990	0
LCor02555.1	LCor02555.1.t1,LCor02555.1.t2	0,1-2^	132346^	132203-	,132285-132256^	1	3	132203^132285	0	132203^132346	5161	132256^132346	0
LCor02567.1	LCor02567.1.t1,LCor02567.1.t2	0,1-2^	162424^	162285-	,162358-162343^	1	3	162285^162358	0	162285^162424	4	162343^162424	0
LCor03244.1	LCor03244.1.t1,LCor03244.1.t2	1-,2-3^4-	528276^	528452^	528347-,528352-528371^528423-	1	3	528276^528347	167	528276^528352	0	528371^528423	0
LCor03234.1	LCor03234.1.t1,LCor03234.1.t2	0,1-2^	500473^	500313-	,500402-500373^	1	3	500313^500402	0	500313^500473	8008	500373^500473	0
LCor03312.1	LCor03312.1.t4,LCor03312.1.t3	0,1-2^	27184^	26802-	,26936-26918^	1	3	26802^26936	0	26802^27184	34	26918^27184	0
LCor03357.1	LCor03357.1.t1,LCor03357.1.t2/LCor03357.1.t3	0,1-2^	136355^	136222-	,136287-136264^	1	3	136222^136287	0	136222^136355	4072	136264^136355	0
LCor03402.1	LCor03402.1.t2,LCor03402.1.t1	0,1-2^	243065^	242909-	,243009-242969^	1	3	242909^243009	0	242909^243065	1	242969^243065	0
LCor03528.1	LCor03528.1.t3,LCor03528.1.t1/LCor03528.1.t2	0,1-2^	542252^	542043-	,542179-542114^	1	3	542043^542179	0	542043^542252	19	542114^542252	0
LCor03760.1	LCor03760.1.t3,LCor03760.1.t1	1-,2-	485646^	485526^	485557-,485551-	1	2	485551^485646	0	485557^485646	555
LCor04075.1	LCor04075.1.t1,LCor04075.1.t2	0,1-2^	197057^	196903-	,197008-196961^	1	3	196903^197008	0	196903^197057	4	196961^197057	0
LCor04509.1	LCor04509.1.t1/LCor04509.1.t4,LCor04509.1.t3	1-,2-	125816^	125613^	125754-,125751-	1	1	125754^125816	47
LCor04608.1	LCor04608.1.t2,LCor04608.1.t1	1^,2^	395554-	395136-	395217^,395212^	1	2	395136^395212	305	395136^395217	0
LCor05048.1	LCor05048.1.t2,LCor05048.1.t1	0,1-2^	104098^	103864-	,103994-103943^	1	3	103864^103994	0	103864^104098	1	103943^104098	0
LCor05637.1	LCor05637.1.t1,LCor05637.1.t2/LCor05637.1.t3	0,1-2^	1958^	2189-	,2021-2036^	1	3	1958^2021	27	1958^2189	0	2036^2189	0
LCor05867.1	LCor05867.1.t2,LCor05867.1.t1	1^,2^	175781-	175655-	175726^,175723^	1	2	175655^175723	1536	175655^175726	0
LCor06124.1	LCor06124.1.t1,LCor06124.1.t2	1-,2-	164636^	164528^	164570-,164559-	1	2	164559^164636	3649	164570^164636	0
LCor06324.1	LCor06324.1.t4,LCor06324.1.t1/LCor06324.1.t2/LCor06324.1.t3	0,1-2^	337124^	336935-	,337063-336998^	1	3	336935^337063	0	336935^337124	4	336998^337124	0
LCor06703.1	LCor06703.1.t3,LCor06703.1.t1/LCor06703.1.t2	0,1-2^	274263^	274047-	,274167-274100^	1	3	274047^274167	0	274047^274263	19	274100^274263	0
LCor07258.1	LCor07258.1.t1,LCor07258.1.t2	0,1-2^	262063^	261912-	,261997-261979^	1	3	261912^261997	0	261912^262063	2	261979^262063	0
LCor07815.1	LCor07815.1.t5,LCor07815.1.t1/LCor07815.1.t2/LCor07815.1.t3	0,1-2^	110483^	110243-	,110411-110339^	1	3	110243^110411	0	110243^110483	7	110339^110483	0
LCor08695.1	LCor08695.1.t2,LCor08695.1.t1	0,1-2^	190537^	190247-	,190476-190336^	1	3	190247^190476	0	190247^190537	5	190336^190537	0
LCor09221.1	LCor09221.1.t1,LCor09221.1.t2	0,1-2^	12385^	11883-	,12044-11949^	1	3	11883^12044	0	11883^12385	1430	11949^12385	0
LCor09580.1	LCor09580.1.t1,LCor09580.1.t4	1-,2-	26746^	25522^	26687-,26680-	1	1	26687^26746	100
LCor10556.1	LCor10556.1.t1,LCor10556.1.t2	0,1-2^	144200^	143948-	,144146-144119^	1	3	143948^144146	0	143948^144200	47	144119^144200	0
LCor00030.1	LCor00030.1.t1,LCor00030.1.t2	1-,2-	62476^	62693^	62528-,62534-	0	2	62528^62693	0	62534^62693	0
LCor00078.1	LCor00078.1.t2,LCor00078.1.t1	1-,2-	177698^	177990^	177757-,177766-	0	2	177757^177990	0	177766^177990	0
LCor00099.1	LCor00099.1.t1/LCor00099.1.t4,LCor00099.1.t3	1-,2-	222772^	222951^	222826-,222830-	0	1	222826^222951	0
LCor00099.1	LCor00099.1.t3,LCor00099.1.t2	1-,2-	222772^	222951^	222830-,222833-	0	2	222830^222951	0	222833^222951	0
LCor00264.1	LCor00264.1.t1,LCor00264.1.t2	1-,2-	667915^	668189^	667970-,667973-	0	2	667970^668189	0	667973^668189	0
LCor00274.1	LCor00274.1.t2,LCor00274.1.t1	1-,2-	694323^	694785^	694395-,694398-	0	2	694395^694785	0	694398^694785	0
LCor00294.1	LCor00294.1.t2,LCor00294.1.t1	1-,2-	744148^	744769^	744207-,744216-	0	2	744207^744769	0	744216^744769	0
LCor00340.1	LCor00340.1.t2,LCor00340.1.t1	1-,2-	850856^	851004^	850920-,850929-	0	2	850920^851004	0	850929^851004	0
LCor00409.1	LCor00409.1.t2,LCor00409.1.t1	1-,2-	1092345^	1092652]	1092415-,1092418-	0	2	1092415^1092652	0	1092418^1092652	0
LCor00469.1	LCor00469.1.t2,LCor00469.1.t1	1-,2-	1272127^	1272570^	1272181-,1272190-	0	2	1272181^1272570	0	1272190^1272570	0
LCor00679.1	LCor00679.1.t2,LCor00679.1.t1	1-,2-	441589^	442098]	441641-,441644-	0	2	441641^442098	0	441644^442098	0
LCor00750.1	LCor00750.1.t2,LCor00750.1.t1	1-,2-	619728^	619911^	619783-,619789-	0	2	619783^619911	0	619789^619911	0
LCor00899.1	LCor00899.1.t1/LCor00899.1.t2,LCor00899.1.t3	1-,2-	1104749^	1104855^	1104803-,1104822-	0	2	1104803^1104855	0	1104822^1104855	0
LCor00909.1	LCor00909.1.t2,LCor00909.1.t1	1-,2-	1129906^	1130079^	1129964-,1129967-	0	2	1129964^1130079	0	1129967^1130079	0
LCor00705.1	LCor00705.1.t3,LCor00705.1.t2	1-2^4-,3-	506144^	505804^	506068-506044^505997-,506031-	0	3	505804^506031	0	505804^506068	0	506044^505997	0
LCor00950.1	LCor00950.1.t2,LCor00950.1.t1	1^,2^	44705[	45176-	45105^,45109^	0	2	44705^45105	0	44705^45109	0
LCor01302.1	LCor01302.1.t2,LCor01302.1.t1	1-,2-	1045067^	1045331^	1045127-,1045130-	0	2	1045127^1045331	0	1045130^1045331	0
LCor01386.1	LCor01386.1.t1,LCor01386.1.t2	1-,2-	1233481^	1233798^	1233685-,1233727-	0	2	1233685^1233798	0	1233727^1233798	0
LCor00962.1	LCor00962.1.t1,LCor00962.1.t2	1-,2-3^4-	82800^	82579^	82742-,82734-82656^82612-	0	3	82579^82734	0	82579^82742	0	82656^82612	0
LCor01406.1	LCor01406.1.t2,LCor01406.1.t1	1-,2-	28378^	28531^	28432-,28435-	0	2	28432^28531	0	28435^28531	0
LCor01408.1	LCor01408.1.t2,LCor01408.1.t1	1-,2-	36550^	36859^	36628-,36631-	0	2	36628^36859	0	36631^36859	0
LCor01494.1	LCor01494.1.t2,LCor01494.1.t1	1-,2-	262473^	262912^	262526-,262538-	0	2	262526^262912	0	262538^262912	0
LCor01542.1	LCor01542.1.t1,LCor01542.1.t2	1-,2-	391229^	391443^	391301-,391309-	0	2	391301^391443	0	391309^391443	0
LCor01625.1	LCor01625.1.t2,LCor01625.1.t1	1-,2-	776861^	777057^	776942-,776954-	0	2	776942^777057	0	776954^777057	0
LCor01439.1	LCor01439.1.t2,LCor01439.1.t1	1^3-,2^4-	115495[	115318^	115483^115431-,115478^115426-	0	2	115478^115426	0	115483^115431	0
LCor01674.1	LCor01674.1.t2,LCor01674.1.t1	1^,2^	25017-	25252-	25157^,25166^	0	2	25017^25157	0	25017^25166	0
LCor01722.1	LCor01722.1.t2,LCor01722.1.t1	1-,2-	244196^	244375]	244257-,244260-	0	2	244257^244375	0	244260^244375	0
LCor01909.1	LCor01909.1.t3,LCor01909.1.t1	1^,2^	793266-	793603-	793546^,793550^	0	2	793266^793546	0	793266^793550	0
LCor01909.1	LCor01909.1.t3,LCor01909.1.t2	1-,2-	793546^	793719]	793603-,793618-	0	2	793603^793719	0	793618^793719	0
LCor02034.1	LCor02034.1.t2,LCor02034.1.t1	1-,2-	286636^	287222^	286699-,286702-	0	2	286699^287222	0	286702^287222	0
LCor02110.1	LCor02110.1.t2,LCor02110.1.t1	1-,2-	545954^	546220]	546015-,546018-	0	2	546015^546220	0	546018^546220	0
LCor02234.1	LCor02234.1.t2,LCor02234.1.t1	1-,2-	70093^	70422^	70232-,70241-	0	2	70232^70422	0	70241^70422	0
LCor02343.1	LCor02343.1.t2,LCor02343.1.t1	1-,2-	514231^	514554^	514291-,514294-	0	2	514291^514554	0	514294^514554	0
LCor02411.1	LCor02411.1.t2,LCor02411.1.t1	1-,2-	697844^	698006^	697907-,697916-	0	2	697907^698006	0	697916^698006	0
LCor02423.1	LCor02423.1.t2,LCor02423.1.t1	1-,2-	715777^	716148]	715837-,715843-	0	2	715837^716148	0	715843^716148	0
LCor02444.1	LCor02444.1.t2,LCor02444.1.t1	1-,2-	774220^	774619^	774282-,774310-	0	2	774282^774619	0	774310^774619	0
LCor02460.1	LCor02460.1.t1,LCor02460.1.t2	1^,2^	887927-	888101-	888040^,888044^	0	2	887927^888040	0	887927^888044	0
LCor02467.1	LCor02467.1.t2,LCor02467.1.t1	1-,2-	900747^	901016^	900806-,900818-	0	2	900806^901016	0	900818^901016	0
LCor02470.1	LCor02470.1.t1,LCor02470.1.t2	1-,2-	908953^	909088^	909013-,909034-	0	2	909013^909088	0	909034^909088	0
LCor02484.1	LCor02484.1.t2,LCor02484.1.t1	1-,2-	940524^	940934^	940603-,940609-	0	2	940603^940934	0	940609^940934	0
LCor02516.1	LCor02516.1.t2,LCor02516.1.t1	1-,2-	32741^	32842^	32806-,32815-	0	2	32806^32842	0	32815^32842	0
LCor02538.1	LCor02538.1.t3,LCor02538.1.t1/LCor02538.1.t2	1-,2-	86224^	86386^	86311-,86314-	0	2	86311^86386	0	86314^86386	0
LCor02538.1	LCor02538.1.t2/LCor02538.1.t3,LCor02538.1.t1	1-,2-	86386^	87483^	86451-,86457-	0	2	86451^87483	0	86457^87483	0
LCor02552.1	LCor02552.1.t1,LCor02552.1.t2	1-,2-	126380^	126627]	126461-,126476-	0	2	126461^126627	0	126476^126627	0
LCor02559.1	LCor02559.1.t2,LCor02559.1.t1	1^,2^	140113-	140286-	140217^,140223^	0	2	140113^140217	0	140113^140223	0
LCor02599.1	LCor02599.1.t1/LCor02599.1.t2,LCor02599.1.t3	1-,2-	241325^	241432^	241380-,241388-	0	2	241380^241432	0	241388^241432	0
LCor02601.1	LCor02601.1.t2,LCor02601.1.t1	1-,2-	247797^	248183^	247854-,247857-	0	2	247854^248183	0	247857^248183	0
LCor02602.1	LCor02602.1.t1/LCor02602.1.t3,LCor02602.1.t2	1-,2-	252130^	252336^	252184-,252187-	0	2	252184^252336	0	252187^252336	0
LCor02650.1	LCor02650.1.t2,LCor02650.1.t1	1-,2-	423822^	424553]	423885-,423888-	0	2	423885^424553	0	423888^424553	0
LCor02665.1	LCor02665.1.t2,LCor02665.1.t1	1-,2-	463311^	463390]	463385-,463388-	0	2	463385^463390	0	463388^463390	0
LCor02683.1	LCor02683.1.t2,LCor02683.1.t1	1-,2-	499722^	500030^	499797-,499806-	0	2	499797^500030	0	499806^500030	0
LCor02684.1	LCor02684.1.t2,LCor02684.1.t3	1^,2^	502539-	503124-	503066^,503070^	0	2	502539^503066	0	502539^503070	0
LCor02689.1	LCor02689.1.t2,LCor02689.1.t1	1-,2-	513094^	513269^	513153-,513157-	0	2	513153^513269	0	513157^513269	0
LCor02706.1	LCor02706.1.t1/LCor02706.1.t3,LCor02706.1.t2	1-,2-	561031^	561275^	561119-,561142-	0	2	561119^561275	0	561142^561275	0
LCor02718.1	LCor02718.1.t2,LCor02718.1.t1	1-,2-	598421^	598598^	598498-,598504-	0	2	598498^598598	0	598504^598598	0
LCor02720.1	LCor02720.1.t2/LCor02720.1.t3,LCor02720.1.t1	1-,2-	610629^	610787^	610685-,610688-	0	2	610685^610787	0	610688^610787	0
LCor02802.1	LCor02802.1.t2,LCor02802.1.t1	1-,2-	826372^	826446]	826426-,826435-	0	2	826426^826446	0	826435^826446	0
LCor02824.1	LCor02824.1.t1/LCor02824.1.t2,LCor02824.1.t3	1-,2-	893322^	893544^	893429-,893439-	0	2	893429^893544	0	893439^893544	0
LCor02825.1	LCor02825.1.t2,LCor02825.1.t1	1-,2-	894667^	894802^	894758-,894762-	0	2	894758^894802	0	894762^894802	0
LCor02652.1	LCor02652.1.t2,LCor02652.1.t1	1-3^4-,2-	429563^	429238^	429506-429482^429429-,429490-	0	3	429238^429490	0	429238^429506	0	429482^429429	0
LCor02862.1	LCor02862.1.t1,LCor02862.1.t2	1-,2-	79799^	80021^	79854-,79858-	0	2	79854^80021	0	79858^80021	0
LCor02901.1	LCor02901.1.t2,LCor02901.1.t1/LCor02901.1.t3	1-,2-	175462^	175574^	175519-,175531-	0	2	175519^175574	0	175531^175574	0
LCor02901.1	LCor02901.1.t2/LCor02901.1.t3,LCor02901.1.t1	1-,2-	175574^	175829^	175639-,175672-	0	2	175639^175829	0	175672^175829	0
LCor02917.1	LCor02917.1.t1,LCor02917.1.t2	1-,2-	212373^	212930^	212596-,212620-	0	2	212596^212930	0	212620^212930	0
LCor02919.1	LCor02919.1.t2,LCor02919.1.t1	1^,2^	217881-	218401-	218334^,218338^	0	2	217881^218334	0	217881^218338	0
LCor02932.1	LCor02932.1.t2,LCor02932.1.t1	1^,2^	249482[	249658-	249512^,249548^	0	2	249482^249512	0	249482^249548	0
LCor02938.1	LCor02938.1.t1/LCor02938.1.t2/LCor02938.1.t3,LCor02938.1.t4	1-,2-	260813^	261362^	260867-,260881-	0	2	260867^261362	0	260881^261362	0
LCor02938.1	LCor02938.1.t1/LCor02938.1.t3/LCor02938.1.t4,LCor02938.1.t2	1-,2-	261362^	261546^	261415-,261418-	0	2	261415^261546	0	261418^261546	0
LCor02940.1	LCor02940.1.t1,LCor02940.1.t2	1-,2-	267701^	267847^	267757-,267759-	0	2	267757^267847	0	267759^267847	0
LCor02946.1	LCor02946.1.t2,LCor02946.1.t1	1-,2-	337697^	338080]	337754-,337817-	0	2	337754^338080	0	337817^338080	0
LCor02951.1	LCor02951.1.t2,LCor02951.1.t1	1^,2^	351428-	351514-	351441^,351462^	0	2	351428^351441	0	351428^351462	0
LCor02955.1	LCor02955.1.t1,LCor02955.1.t2	1^,2^	364755[	364910-	364845^,364854^	0	2	364755^364845	0	364755^364854	0
LCor02966.1	LCor02966.1.t1,LCor02966.1.t2	1-,2-	400980^	401208^	401036-,401045-	0	2	401036^401208	0	401045^401208	0
LCor02967.1	LCor02967.1.t1,LCor02967.1.t2	1-,2-	403184^	403409^	403261-,403269-	0	2	403261^403409	0	403269^403409	0
LCor02981.1	LCor02981.1.t1/LCor02981.1.t3,LCor02981.1.t2	1-,2-	437354^	437475^	437417-,437419-	0	2	437417^437475	0	437419^437475	0
LCor02987.1	LCor02987.1.t2,LCor02987.1.t1	1-,2-	450018^	450694]	450084-,450093-	0	2	450084^450694	0	450093^450694	0
LCor02996.1	LCor02996.1.t1,LCor02996.1.t2	1^,2^	469998-	470430-	470362^,470366^	0	2	469998^470362	0	469998^470366	0
LCor02999.1	LCor02999.1.t1,LCor02999.1.t2	1-,2-	473954^	474884]	474037-,474040-	0	2	474037^474884	0	474040^474884	0
LCor03009.1	LCor03009.1.t1,LCor03009.1.t2	1-,2-	501711^	501876^	501775-,501779-	0	2	501775^501876	0	501779^501876	0
LCor03028.1	LCor03028.1.t1,LCor03028.1.t2	1-,2-	547705^	547819^	547778-,547780-	0	2	547778^547819	0	547780^547819	0
LCor03022.1	LCor03022.1.t2,LCor03022.1.t1	1-3^4-,2-	530150^	529840^	530097-530033^529961-,530089-	0	3	529840^530089	0	529840^530097	0	530033^529961	0
LCor03069.1	LCor03069.1.t3,LCor03069.1.t1	1-,2-	91796^	91920^	91852-,91861-	0	1	91861^91920	0
LCor03069.1	LCor03069.1.t3,LCor03069.1.t2	1-,2-	91796^	91920^	91852-,91855-	0	2	91852^91920	0	91855^91920	0
LCor03071.1	LCor03071.1.t1,LCor03071.1.t2	1-,2-	96947^	98046]	97013-,97021-	0	2	97013^98046	0	97021^98046	0
LCor03078.1	LCor03078.1.t2,LCor03078.1.t1	1-,2-	116694^	116914^	116749-,116773-	0	2	116749^116914	0	116773^116914	0
LCor03083.1	LCor03083.1.t2,LCor03083.1.t1	1-,2-	134146^	134478^	134200-,134218-	0	2	134200^134478	0	134218^134478	0
LCor03087.1	LCor03087.1.t2,LCor03087.1.t1	1-,2-	143819^	145321^	143914-,143917-	0	2	143914^145321	0	143917^145321	0
LCor03106.1	LCor03106.1.t2,LCor03106.1.t1	1-,2-	185578^	185699]	185643-,185646-	0	2	185643^185699	0	185646^185699	0
LCor03114.1	LCor03114.1.t1,LCor03114.1.t2	1-,2-	201478^	201713^	201530-,201544-	0	2	201530^201713	0	201544^201713	0
LCor03137.1	LCor03137.1.t1,LCor03137.1.t2	1-,2-	255531^	255686^	255591-,255595-	0	2	255591^255686	0	255595^255686	0
LCor03168.1	LCor03168.1.t1,LCor03168.1.t2	1^,2^	328561[	328806-	328739^,328743^	0	2	328561^328739	0	328561^328743	0
LCor03173.1	LCor03173.1.t2,LCor03173.1.t1	1^,2^	340834[	341097-	341025^,341037^	0	2	340834^341025	0	340834^341037	0
LCor03176.1	LCor03176.1.t1,LCor03176.1.t2	1-,2-	351105^	351625^	351216-,351224-	0	2	351216^351625	0	351224^351625	0
LCor03206.1	LCor03206.1.t1,LCor03206.1.t2	1-,2-	426162^	426577^	426227-,426237-	0	2	426227^426577	0	426237^426577	0
LCor03220.1	LCor03220.1.t2,LCor03220.1.t1	1-,2-	458007^	458153]	458070-,458076-	0	2	458070^458153	0	458076^458153	0
LCor03254.1	LCor03254.1.t1,LCor03254.1.t2	1-,2-	562269^	562466^	562324-,562337-	0	2	562324^562466	0	562337^562466	0
LCor03263.1	LCor03263.1.t1/LCor03263.1.t2,LCor03263.1.t3	1-,2-	588052^	588371^	588119-,588128-	0	2	588119^588371	0	588128^588371	0
LCor03263.1	LCor03263.1.t2/LCor03263.1.t3,LCor03263.1.t1	1-,2-	588371^	588703^	588428-,588434-	0	2	588428^588703	0	588434^588703	0
LCor03274.1	LCor03274.1.t1,LCor03274.1.t2	1-,2-	611999^	612117^	612064-,612070-	0	2	612064^612117	0	612070^612117	0
LCor03237.1	LCor03237.1.t2,LCor03237.1.t1	1-2^3-,4-	507452^	507044^	507320-507298^507197-,507112-	0	3	507044^507112	0	507044^507320	0	507298^507197	0
LCor03385.1	LCor03385.1.t2,LCor03385.1.t1	1^,2^	207327-	207475-	207408^,207417^	0	2	207327^207408	0	207327^207417	0
LCor03391.1	LCor03391.1.t2,LCor03391.1.t1	1-,2-	218938^	219256^	219018-,219027-	0	2	219018^219256	0	219027^219256	0
LCor03425.1	LCor03425.1.t1,LCor03425.1.t2	1-,2-	308478^	308602^	308534-,308542-	0	2	308534^308602	0	308542^308602	0
LCor03438.1	LCor03438.1.t1,LCor03438.1.t2	1-,2-	334855^	335014^	334915-,334917-	0	2	334915^335014	0	334917^335014	0
LCor03449.1	LCor03449.1.t2,LCor03449.1.t1	1-,2-	366134^	366357]	366205-,366208-	0	2	366205^366357	0	366208^366357	0
LCor03491.1	LCor03491.1.t2,LCor03491.1.t1	1-,2-	451351^	451588]	451411-,451414-	0	2	451411^451588	0	451414^451588	0
LCor03497.1	LCor03497.1.t2,LCor03497.1.t1	1-,2-	470164^	470681^	470217-,470265-	0	2	470217^470681	0	470265^470681	0
LCor03518.1	LCor03518.1.t2,LCor03518.1.t1	1-,2-	519035^	519242^	519095-,519103-	0	2	519095^519242	0	519103^519242	0
LCor03524.1	LCor03524.1.t1,LCor03524.1.t2	1-,2-	529354^	529587]	529413-,529416-	0	2	529413^529587	0	529416^529587	0
LCor03539.1	LCor03539.1.t1,LCor03539.1.t2	1-,2-	572977^	573163^	573028-,573036-	0	2	573028^573163	0	573036^573163	0
LCor03560.1	LCor03560.1.t2,LCor03560.1.t1	1-,2-	631372^	631616^	631434-,631449-	0	2	631434^631616	0	631449^631616	0
LCor03323.1	LCor03323.1.t1,LCor03323.1.t2	1^,2^	55046-	54343-	54869^,54775^	0	2	54343^54775	0	54343^54869	0
LCor03357.1	LCor03357.1.t3,LCor03357.1.t1/LCor03357.1.t2	1^3-,2^4-	136222-	135951^	136151^136085-,136146^136080-	0	2	136146^136080	0	136151^136085	0
LCor03582.1	LCor03582.1.t2,LCor03582.1.t1	1-,2-	19058^	19385^	19249-,19359-	0	2	19249^19385	0	19359^19385	0
LCor03582.1	LCor03582.1.t2,LCor03582.1.t1	1-,2-	19385^	19830^	19477-,19487-	0	2	19477^19830	0	19487^19830	0
LCor03628.1	LCor03628.1.t1/LCor03628.1.t3,LCor03628.1.t2	1-,2-	130614^	130708^	130669-,130673-	0	2	130669^130708	0	130673^130708	0
LCor03647.1	LCor03647.1.t2,LCor03647.1.t1	1-,2-	190710^	191190]	190769-,190772-	0	2	190769^191190	0	190772^191190	0
LCor03655.1	LCor03655.1.t2,LCor03655.1.t1	1-,2-	220675^	220791^	220729-,220746-	0	2	220729^220791	0	220746^220791	0
LCor03688.1	LCor03688.1.t2,LCor03688.1.t1	1-,2-	293558^	294081^	293625-,293634-	0	2	293625^294081	0	293634^294081	0
LCor03690.1	LCor03690.1.t1,LCor03690.1.t3	1-,2-	301385^	301941^	301444-,301449-	0	2	301444^301941	0	301449^301941	0
LCor03722.1	LCor03722.1.t2,LCor03722.1.t1	1-,2-	388146^	388609^	388207-,388212-	0	2	388207^388609	0	388212^388609	0
LCor03733.1	LCor03733.1.t2,LCor03733.1.t1	1^,2^	407095-	407220-	407162^,407166^	0	2	407095^407162	0	407095^407166	0
LCor03741.1	LCor03741.1.t1/LCor03741.1.t3,LCor03741.1.t2	1-,2-	432718^	432980^	432794-,432815-	0	2	432794^432980	0	432815^432980	0
LCor03742.1	LCor03742.1.t2,LCor03742.1.t1	1-,2-	436057^	437185]	436110-,436122-	0	2	436110^437185	0	436122^437185	0
LCor03788.1	LCor03788.1.t2,LCor03788.1.t1	1-,2-	554639^	554903^	554720-,554813-	0	2	554720^554903	0	554813^554903	0
LCor03794.1	LCor03794.1.t2,LCor03794.1.t1	1-,2-	566931^	567066^	566999-,567020-	0	2	566999^567066	0	567020^567066	0
LCor03796.1	LCor03796.1.t2,LCor03796.1.t1	1-,2-	575486^	575938^	575539-,575542-	0	2	575539^575938	0	575542^575938	0
LCor03642.1	LCor03642.1.t2,LCor03642.1.t1	1-2^4-,3-	171192^	170999^	171108-171088^171038-,171083-	0	3	170999^171083	0	170999^171108	0	171088^171038	0
LCor03677.1	LCor03677.1.t2,LCor03677.1.t1	1-2^4-,3-	275606^	275331^	275550-275535^275468-,275529-	0	3	275331^275529	0	275331^275550	0	275535^275468	0
LCor03787.1	LCor03787.1.t2,LCor03787.1.t1	1^2-3^,4^	553700-	553483-	553657^553595-553557^,553540^	0	3	553540^553700	0	553557^553700	0	553657^553595	0
LCor03855.1	LCor03855.1.t2,LCor03855.1.t1	1-,2-	33607^	33752]	33658-,33691-	0	2	33658^33752	0	33691^33752	0
LCor03856.1	LCor03856.1.t2,LCor03856.1.t1	1^,2^	34806-	35302-	35204^,35231^	0	2	34806^35204	0	34806^35231	0
LCor03857.1	LCor03857.1.t2,LCor03857.1.t1	1-,2-	36891^	37181^	36964-,37025-	0	2	36964^37181	0	37025^37181	0
LCor03864.1	LCor03864.1.t1,LCor03864.1.t2	1^3-,2^4-	50797-	50910^	50817^50877-,50845^50897-	0	2	50817^50877	0	50845^50897	0
LCor03864.1	LCor03864.1.t1,LCor03864.1.t2	1-,2-	50910^	51092^	50995-,51009-	0	2	50995^51092	0	51009^51092	0
LCor03869.1	LCor03869.1.t1,LCor03869.1.t2	1^,2^	59596[	59910-	59808^,59835^	0	2	59596^59808	0	59596^59835	0
LCor03872.1	LCor03872.1.t2,LCor03872.1.t1	1-,2-	77991^	78202]	78047-,78053-	0	2	78047^78202	0	78053^78202	0
LCor03882.1	LCor03882.1.t2,LCor03882.1.t1	1-,2-	107196^	107414^	107263-,107269-	0	2	107263^107414	0	107269^107414	0
LCor03900.1	LCor03900.1.t2,LCor03900.1.t1	1-,2-	146716^	146931^	146770-,146779-	0	2	146770^146931	0	146779^146931	0
LCor03902.1	LCor03902.1.t2,LCor03902.1.t1	1-,2-	152741^	153001^	152809-,152812-	0	2	152809^153001	0	152812^153001	0
LCor03923.1	LCor03923.1.t2,LCor03923.1.t1	1^,2^	212152-	212327-	212262^,212271^	0	2	212152^212262	0	212152^212271	0
LCor03936.1	LCor03936.1.t2,LCor03936.1.t1	1-,2-	260477^	260618^	260541-,260544-	0	2	260541^260618	0	260544^260618	0
LCor03944.1	LCor03944.1.t2,LCor03944.1.t1	1^,2^	282176-	282458-	282399^,282403^	0	2	282176^282399	0	282176^282403	0
LCor03972.1	LCor03972.1.t2,LCor03972.1.t1	1-,2-	345533^	346472^	345597-,345603-	0	2	345597^346472	0	345603^346472	0
LCor03979.1	LCor03979.1.t2,LCor03979.1.t1	1-,2-	366606^	367034^	366671-,366692-	0	2	366671^367034	0	366692^367034	0
LCor04065.1	LCor04065.1.t2,LCor04065.1.t1	1-,2-	171652^	171873^	171715-,171718-	0	2	171715^171873	0	171718^171873	0
LCor04106.1	LCor04106.1.t2,LCor04106.1.t1	1-,2-	279927^	280365^	279988-,279994-	0	2	279988^280365	0	279994^280365	0
LCor04135.1	LCor04135.1.t2/LCor04135.1.t3,LCor04135.1.t1	1-,2-	358457^	358528]	358523-,358526-	0	2	358523^358528	0	358526^358528	0
LCor04185.1	LCor04185.1.t1,LCor04185.1.t2	1-,2-	468395^	468739]	468484-,468486-	0	2	468484^468739	0	468486^468739	0
LCor04107.1	LCor04107.1.t2,LCor04107.1.t1	1^3-,2^4-	285940-	285609^	285746^285690-,285743^285687-	0	2	285743^285687	0	285746^285690	0
LCor04223.1	LCor04223.1.t2,LCor04223.1.t1	1-2^4-,3-	565007^	564768^	564955-564943^564838-,564935-	0	3	564768^564935	0	564768^564955	0	564943^564838	0
LCor04258.1	LCor04258.1.t2,LCor04258.1.t1	1-,2-	27023^	28416]	27079-,27115-	0	2	27079^28416	0	27115^28416	0
LCor04293.1	LCor04293.1.t2,LCor04293.1.t1	1-,2-	118262^	118815^	118330-,118339-	0	2	118330^118815	0	118339^118815	0
LCor04329.1	LCor04329.1.t3,LCor04329.1.t1/LCor04329.1.t2	1-,2-	185636^	185987^	185736-,185742-	0	2	185736^185987	0	185742^185987	0
LCor04329.1	LCor04329.1.t2/LCor04329.1.t3,LCor04329.1.t1	1-,2-	186136^	186333^	186193-,186244-	0	2	186193^186333	0	186244^186333	0
LCor04336.1	LCor04336.1.t2,LCor04336.1.t1	1-,2-	195578^	195794^	195637-,195649-	0	2	195637^195794	0	195649^195794	0
LCor04338.1	LCor04338.1.t1,LCor04338.1.t2	1^,2^	201715-	201893-	201831^,201835^	0	2	201715^201831	0	201715^201835	0
LCor04358.1	LCor04358.1.t1,LCor04358.1.t2	1^,2^	254565-	254678-	254616^,254624^	0	2	254565^254616	0	254565^254624	0
LCor04371.1	LCor04371.1.t2,LCor04371.1.t1	1-,2-	281418^	281592^	281476-,281479-	0	2	281476^281592	0	281479^281592	0
LCor04388.1	LCor04388.1.t1,LCor04388.1.t2	1^,2^	355357-	355491-	355429^,355433^	0	2	355357^355429	0	355357^355433	0
LCor04415.1	LCor04415.1.t1,LCor04415.1.t2	1-,2-	465651^	465859^	465717-,465738-	0	2	465717^465859	0	465738^465859	0
LCor04439.1	LCor04439.1.t2,LCor04439.1.t1	1-,2-	516804^	516958^	516860-,516862-	0	2	516860^516958	0	516862^516958	0
LCor04451.1	LCor04451.1.t1,LCor04451.1.t2	1-,2-	546972^	547105^	547034-,547041-	0	2	547034^547105	0	547041^547105	0
LCor04464.1	LCor04464.1.t2,LCor04464.1.t1	1-,2-	2397^	2679^	2522-,2525-	0	2	2522^2679	0	2525^2679	0
LCor04477.1	LCor04477.1.t1,LCor04477.1.t2	1^,2^	36888-	37074-	36998^,37003^	0	2	36888^36998	0	36888^37003	0
LCor04492.1	LCor04492.1.t1,LCor04492.1.t2	1-,2-	78435^	78630^	78498-,78508-	0	2	78498^78630	0	78508^78630	0
LCor04497.1	LCor04497.1.t1,LCor04497.1.t2	1^,2^	93814-	93985-	93899^,93917^	0	2	93814^93899	0	93814^93917	0
LCor04510.1	LCor04510.1.t1/LCor04510.1.t2,LCor04510.1.t3	1^,2^	129650-	130254-	130191^,130195^	0	2	129650^130191	0	129650^130195	0
LCor04510.1	LCor04510.1.t2/LCor04510.1.t3,LCor04510.1.t1	1-,2-	130430^	130821^	130657-,130702-	0	2	130657^130821	0	130702^130821	0
LCor04514.1	LCor04514.1.t2/LCor04514.1.t3/LCor04514.1.t4,LCor04514.1.t1	1-,2-	139341^	139478^	139418-,139423-	0	2	139418^139478	0	139423^139478	0
LCor04514.1	LCor04514.1.t1/LCor04514.1.t3/LCor04514.1.t4,LCor04514.1.t2	1-,2-	141077^	141307]	141150-,141201-	0	2	141150^141307	0	141201^141307	0
LCor04528.1	LCor04528.1.t2,LCor04528.1.t1	1-,2-	215890^	216761^	216081-,216084-	0	2	216081^216761	0	216084^216761	0
LCor04584.1	LCor04584.1.t1,LCor04584.1.t2	1-,2-	344256^	344464^	344323-,344332-	0	2	344323^344464	0	344332^344464	0
LCor04594.1	LCor04594.1.t2,LCor04594.1.t1	1-,2-	361889^	362086^	361954-,361960-	0	2	361954^362086	0	361960^362086	0
LCor04633.1	LCor04633.1.t2,LCor04633.1.t3	1^,2^	460694-	461125-	461052^,461056^	0	2	460694^461052	0	460694^461056	0
LCor04476.1	LCor04476.1.t2,LCor04476.1.t1	1^2-3^,4^	34667[	34114-	34416^34365-34302^,34256^	0	3	34256^34667	0	34302^34667	0	34416^34365	0
LCor04652.1	LCor04652.1.t1,LCor04652.1.t2	1^3-,2^4-	515111-	514847^	515103^515010-,515087^514996-	0	2	515087^514996	0	515103^515010	0
LCor04667.1	LCor04667.1.t1,LCor04667.1.t2/LCor04667.1.t3/LCor04667.1.t4	1^3-,2^4-	552583-	552344^	552473^552412-,552468^552407-	0	2	552468^552407	0	552473^552412	0
LCor04688.1	LCor04688.1.t2,LCor04688.1.t1	1^,2^	39726-	40187-	40112^,40118^	0	2	39726^40112	0	39726^40118	0
LCor04693.1	LCor04693.1.t2,LCor04693.1.t1	1^,2^	58605-	58813-	58747^,58751^	0	2	58605^58747	0	58605^58751	0
LCor04700.1	LCor04700.1.t1/LCor04700.1.t3,LCor04700.1.t2	1-,2-	76282^	76642^	76339-,76363-	0	2	76339^76642	0	76363^76642	0
LCor04713.1	LCor04713.1.t2,LCor04713.1.t1	1^,2^	107632-	107828-	107763^,107772^	0	2	107632^107763	0	107632^107772	0
LCor04733.1	LCor04733.1.t1,LCor04733.1.t2	1-,2-	165694^	165903^	165751-,165761-	0	2	165751^165903	0	165761^165903	0
LCor04747.1	LCor04747.1.t2,LCor04747.1.t1	1-,2-	199155^	199267]	199220-,199241-	0	2	199220^199267	0	199241^199267	0
LCor04793.1	LCor04793.1.t2,LCor04793.1.t1	1-,2-	324732^	324859]	324793-,324799-	0	2	324793^324859	0	324799^324859	0
LCor04806.1	LCor04806.1.t1,LCor04806.1.t2	1-,2-	353090^	353480]	353158-,353164-	0	2	353158^353480	0	353164^353480	0
LCor04827.1	LCor04827.1.t1,LCor04827.1.t2	1-,2-	413577^	413704^	413636-,413642-	0	2	413636^413704	0	413642^413704	0
LCor04831.1	LCor04831.1.t2,LCor04831.1.t1	1-,2-	430805^	430946^	430862-,430871-	0	2	430862^430946	0	430871^430946	0
LCor04867.1	LCor04867.1.t2,LCor04867.1.t1	1-,2-	525007^	525198^	525075-,525096-	0	2	525075^525198	0	525096^525198	0
LCor04757.1	LCor04757.1.t1,LCor04757.1.t2	1^3-,2^4-	227871-	227691^	227805^227742-,227800^227737-	0	2	227800^227737	0	227805^227742	0
LCor04909.1	LCor04909.1.t2,LCor04909.1.t1	1^,2^	87771-	88201-	87905^,88132^	0	2	87771^87905	0	87771^88132	0
LCor04969.1	LCor04969.1.t2,LCor04969.1.t1	1-,2-	317679^	317867^	317741-,317753-	0	2	317741^317867	0	317753^317867	0
LCor05003.1	LCor05003.1.t2,LCor05003.1.t1	1-,2-	6820^	7009^	6878-,6884-	0	2	6878^7009	0	6884^7009	0
LCor05023.1	LCor05023.1.t1,LCor05023.1.t2	1-,2-	45712^	45840^	45787-,45796-	0	2	45787^45840	0	45796^45840	0
LCor05034.1	LCor05034.1.t1,LCor05034.1.t2	1-,2-	68047^	68175^	68113-,68134-	0	2	68113^68175	0	68134^68175	0
LCor05044.1	LCor05044.1.t2/LCor05044.1.t3,LCor05044.1.t1	1-,2-	85505^	85717^	85564-,85567-	0	2	85564^85717	0	85567^85717	0
LCor05075.1	LCor05075.1.t1,LCor05075.1.t2	1^,2^	177533-	177669-	177597^,177601^	0	2	177533^177597	0	177533^177601	0
LCor05079.1	LCor05079.1.t1,LCor05079.1.t2	1-,2-	240850^	241037^	240922-,240927-	0	2	240922^241037	0	240927^241037	0
LCor05101.1	LCor05101.1.t1,LCor05101.1.t2	1-,2-	284688^	284772]	284755-,284758-	0	2	284755^284772	0	284758^284772	0
LCor05108.1	LCor05108.1.t2,LCor05108.1.t1	1-,2-	296930^	297258]	296987-,296996-	0	2	296987^297258	0	296996^297258	0
LCor05117.1	LCor05117.1.t2,LCor05117.1.t1	1-,2-	319888^	320430]	319951-,319957-	0	2	319951^320430	0	319957^320430	0
LCor05144.1	LCor05144.1.t1/LCor05144.1.t3,LCor05144.1.t2	1^,2^	403517-	403878-	403815^,403820^	0	2	403517^403815	0	403517^403820	0
LCor05166.1	LCor05166.1.t2,LCor05166.1.t1	1-,2-	40072^	40212]	40139-,40145-	0	2	40139^40212	0	40145^40212	0
LCor05168.1	LCor05168.1.t2,LCor05168.1.t1	1-,2-	45098^	45221]	45156-,45159-	0	2	45156^45221	0	45159^45221	0
LCor05264.1	LCor05264.1.t1,LCor05265.1.t1	1-,2-	272982^	273115^	273049-,273052-	0	2	273049^273115	0	273052^273115	0
LCor05281.1	LCor05281.1.t1/LCor05281.1.t2/LCor05281.1.t4,LCor05281.1.t3	1-,2-	312659^	312770^	312724-,312734-	0	2	312724^312770	0	312734^312770	0
LCor05281.1	LCor05281.1.t1/LCor05281.1.t2/LCor05281.1.t4,LCor05281.1.t3	1-,2-	312770^	313067^	312829-,312858-	0	2	312829^313067	0	312858^313067	0
LCor05281.1	LCor05281.1.t1/LCor05281.1.t3/LCor05281.1.t4,LCor05281.1.t2	1-,2-	313067^	313254^	313122-,313143-	0	2	313122^313254	0	313143^313254	0
LCor05281.1	LCor05281.1.t1,LCor05281.1.t2/LCor05281.1.t3/LCor05281.1.t4	1-,2-	313529^	313759]	313589-,313592-	0	2	313589^313759	0	313592^313759	0
LCor05288.1	LCor05288.1.t2,LCor05288.1.t1	1^,2^	330894-	331427-	331358^,331362^	0	2	330894^331358	0	330894^331362	0
LCor05300.1	LCor05300.1.t2,LCor05300.1.t1	1-,2-	362358^	362511^	362422-,362425-	0	2	362422^362511	0	362425^362511	0
LCor05305.1	LCor05305.1.t2,LCor05305.1.t1	1^,2^	376384-	376595-	376507^,376519^	0	2	376384^376507	0	376384^376519	0
LCor05307.1	LCor05307.1.t2,LCor05307.1.t1	1-,2-	379566^	379654]	379631-,379634-	0	2	379631^379654	0	379634^379654	0
LCor05167.1	LCor05167.1.t1,LCor05167.1.t2	1^3-,2^4-	41938[	41687^	41831^41786-,41817^41762-	0	2	41817^41762	0	41831^41786	0
LCor05345.1	LCor05345.1.t2/LCor05345.1.t3,LCor05345.1.t1	1-,2-	57075^	57232^	57145-,57151-	0	2	57145^57232	0	57151^57232	0
LCor05345.1	LCor05345.1.t1/LCor05345.1.t2,LCor05345.1.t3	1-,2-	57232^	57447^	57302-,57327-	0	2	57302^57447	0	57327^57447	0
LCor05411.1	LCor05411.1.t2/LCor05411.1.t3,LCor05411.1.t1	1-,2-	219581^	219738^	219634-,219646-	0	2	219634^219738	0	219646^219738	0
LCor05411.1	LCor05411.1.t1/LCor05411.1.t2,LCor05411.1.t3	1-,2-	220703^	220894^	220756-,220774-	0	2	220756^220894	0	220774^220894	0
LCor05424.1	LCor05424.1.t2,LCor05424.1.t1	1-,2-	252587^	252702]	252649-,252652-	0	2	252649^252702	0	252652^252702	0
LCor05434.1	LCor05434.1.t2,LCor05434.1.t1	1-,2-	283796^	284111]	283861-,283945-	0	2	283861^284111	0	283945^284111	0
LCor05452.1	LCor05452.1.t2,LCor05452.1.t1	1-,2-	324133^	324292^	324187-,324199-	0	2	324187^324292	0	324199^324292	0
LCor05414.1	LCor05414.1.t2,LCor05414.1.t1	1^3-,2^4-	226685-	226487^	226652^226588-,226648^226584-	0	2	226648^226584	0	226652^226588	0
LCor05516.1	LCor05516.1.t2,LCor05516.1.t1	1-,2-	91890^	92360^	91959-,91962-	0	2	91959^92360	0	91962^92360	0
LCor05524.1	LCor05524.1.t1,LCor05524.1.t2	1^,2^	118354-	118477-	118380^,118392^	0	2	118354^118380	0	118354^118392	0
LCor05559.1	LCor05559.1.t2,LCor05559.1.t1	1-,2-	212644^	212928^	212707-,212713-	0	2	212707^212928	0	212713^212928	0
LCor05585.1	LCor05585.1.t1,LCor05585.1.t2	1-,2-	278245^	278598^	278339-,278352-	0	2	278339^278598	0	278352^278598	0
LCor05595.1	LCor05595.1.t2,LCor05595.1.t1/LCor05595.1.t3/LCor05595.1.t4	1-,2-	296948^	297079^	297008-,297011-	0	2	297008^297079	0	297011^297079	0
LCor05595.1	LCor05595.1.t1/LCor05595.1.t2/LCor05595.1.t3,LCor05595.1.t4	1-,2-	297079^	297438^	297133-,297135-	0	2	297133^297438	0	297135^297438	0
LCor05595.1	LCor05595.1.t2/LCor05595.1.t3/LCor05595.1.t4,LCor05595.1.t1	1-,2-	297610^	297766^	297664-,297679-	0	2	297664^297766	0	297679^297766	0
LCor05597.1	LCor05597.1.t1,LCor05597.1.t2	1-,2-	304481^	304711^	304537-,304559-	0	2	304537^304711	0	304559^304711	0
LCor05637.1	LCor05637.1.t2/LCor05637.1.t3,LCor05637.1.t1	1-,2-	2319^	2760^	2384-,2392-	0	2	2384^2760	0	2392^2760	0
LCor05637.1	LCor05637.1.t1/LCor05637.1.t3,LCor05637.1.t2	1-,2-	2760^	3023^	2828-,2831-	0	2	2828^3023	0	2831^3023	0
LCor05662.1	LCor05662.1.t2,LCor05662.1.t1	1-,2-	55342^	55505^	55402-,55427-	0	2	55402^55505	0	55427^55505	0
LCor05688.1	LCor05688.1.t2,LCor05688.1.t1	1-,2-	121326^	121494^	121379-,121388-	0	2	121379^121494	0	121388^121494	0
LCor05737.1	LCor05737.1.t1,LCor05737.1.t2	1-,2-	247556^	247848^	247622-,247628-	0	2	247622^247848	0	247628^247848	0
LCor05755.1	LCor05755.1.t2,LCor05755.1.t1	1-,2-	291053^	291777^	291112-,291115-	0	2	291112^291777	0	291115^291777	0
LCor05768.1	LCor05768.1.t2,LCor05768.1.t1	1-,2-	326409^	326590^	326472-,326481-	0	2	326472^326590	0	326481^326590	0
LCor05775.1	LCor05775.1.t2,LCor05775.1.t1	1-,2-	354244^	354398^	354304-,354325-	0	2	354304^354398	0	354325^354398	0
LCor05780.1	LCor05780.1.t2,LCor05780.1.t1	1-,2-	363486^	363708^	363551-,363566-	0	2	363551^363708	0	363566^363708	0
LCor05821.1	LCor05821.1.t2,LCor05821.1.t1	1-,2-	57851^	58059]	57913-,57922-	0	2	57913^58059	0	57922^58059	0
LCor05834.1	LCor05834.1.t2,LCor05834.1.t1	1-,2-	92867^	93082]	92924-,92933-	0	2	92924^93082	0	92933^93082	0
LCor05849.1	LCor05849.1.t2,LCor05849.1.t1	1-,2-	127772^	127959]	127846-,127858-	0	2	127846^127959	0	127858^127959	0
LCor05902.1	LCor05902.1.t1,LCor05902.1.t2	1-,2-	266013^	266163^	266104-,266118-	0	2	266104^266163	0	266118^266163	0
LCor05844.1	LCor05844.1.t1,LCor05844.1.t2	1-3^4-,2-	113492^	112918^	113415-113230^113174-,113405-	0	3	112918^113405	0	112918^113415	0	113230^113174	0
LCor05851.1	LCor05851.1.t2,LCor05851.1.t1	1-3^4-,2-	135307^	135044^	135242-135174^135064-,135199-	0	3	135044^135199	0	135044^135242	0	135174^135064	0
LCor05968.1	LCor05968.1.t2,LCor05968.1.t1	1-,2-	81022^	81275]	81080-,81083-	0	2	81080^81275	0	81083^81275	0
LCor06072.1	LCor06072.1.t2,LCor06072.1.t1	1-,2-	342741^	343031^	342813-,342823-	0	2	342813^343031	0	342823^343031	0
LCor06016.1	LCor06016.1.t2,LCor06016.1.t1	1^2-4^,3^	209630-	209396-	209583^209493-209458^,209462^	0	3	209458^209630	0	209462^209630	0	209583^209493	0
LCor06117.1	LCor06117.1.t2,LCor06117.1.t1	1-,2-	148692^	148859^	148742-,148776-	0	2	148742^148859	0	148776^148859	0
LCor06117.1	LCor06117.1.t2,LCor06117.1.t1	1-,2-	148859^	149073^	148917-,148937-	0	2	148917^149073	0	148937^149073	0
LCor06133.1	LCor06133.1.t1,LCor06133.1.t2	1-,2-	186318^	186517^	186400-,186503-	0	2	186400^186517	0	186503^186517	0
LCor06133.1	LCor06133.1.t1,LCor06133.1.t2	1-,2-	186517^	186755^	186590-,186595-	0	2	186590^186755	0	186595^186755	0
LCor06138.1	LCor06138.1.t1,LCor06138.1.t2	1-,2-	195760^	195876^	195817-,195822-	0	2	195817^195876	0	195822^195876	0
LCor06158.1	LCor06158.1.t2,LCor06158.1.t1	1-,2-	231252^	231522]	231305-,231353-	0	2	231305^231522	0	231353^231522	0
LCor06184.1	LCor06184.1.t2,LCor06184.1.t1	1-,2-	295274^	295418^	295327-,295375-	0	2	295327^295418	0	295375^295418	0
LCor06188.1	LCor06188.1.t2,LCor06188.1.t1	1-,2-	303915^	304117]	303978-,303987-	0	2	303978^304117	0	303987^304117	0
LCor06124.1	LCor06124.1.t1,LCor06124.1.t2	1-2^4-,3-	164951^	164636^	164846-164810^164645-,164693-	0	3	164636^164693	0	164636^164846	0	164810^164645	0
LCor06207.1	LCor06207.1.t1,LCor06207.1.t2	1-,2-	27635^	27871]	27708-,27711-	0	2	27708^27871	0	27711^27871	0
LCor06243.1	LCor06243.1.t1,LCor06243.1.t2	1-,2-	130355^	130869^	130417-,130429-	0	2	130417^130869	0	130429^130869	0
LCor06249.1	LCor06249.1.t3,LCor06249.1.t1/LCor06249.1.t2	1-,2-	142892^	143015^	142960-,142963-	0	2	142960^143015	0	142963^143015	0
LCor06250.1	LCor06250.1.t2,LCor06250.1.t1	1-,2-	145174^	145553^	145248-,145260-	0	2	145248^145553	0	145260^145553	0
LCor06252.1	LCor06252.1.t2,LCor06252.1.t1	1-,2-	151432^	151910]	151498-,151537-	0	2	151498^151910	0	151537^151910	0
LCor06279.1	LCor06279.1.t1/LCor06279.1.t3/LCor06279.1.t4,LCor06279.1.t2	1-,2-	217185^	217369^	217257-,217263-	0	2	217257^217369	0	217263^217369	0
LCor06279.1	LCor06279.1.t1,LCor06279.1.t2/LCor06279.1.t3/LCor06279.1.t4	1-,2-	218677^	218830^	218741-,218744-	0	2	218741^218830	0	218744^218830	0
LCor06281.1	LCor06281.1.t2,LCor06281.1.t1	1^,2^	224863-	225824-	225764^,225768^	0	2	224863^225764	0	224863^225768	0
LCor06297.1	LCor06297.1.t2/LCor06297.1.t3/LCor06297.1.t4,LCor06297.1.t1	1-,2-	271619^	271832^	271703-,271707-	0	2	271703^271832	0	271707^271832	0
LCor06338.1	LCor06338.1.t2,LCor06338.1.t1	1-,2-	20495^	20672]	20560-,20563-	0	2	20560^20672	0	20563^20672	0
LCor06360.1	LCor06360.1.t1,LCor06360.1.t2	1^,2^	80372-	80517-	80440^,80444^	0	2	80372^80440	0	80372^80444	0
LCor06373.1	LCor06373.1.t1,LCor06373.1.t2	1-,2-	118211^	119180^	118281-,118284-	0	2	118281^119180	0	118284^119180	0
LCor06392.1	LCor06392.1.t1,LCor06392.1.t2	1-,2-	162069^	162184^	162129-,162136-	0	2	162129^162184	0	162136^162184	0
LCor06401.1	LCor06401.1.t2/LCor06401.1.t3,LCor06401.1.t1	1-,2-	188952^	189266]	189006-,189015-	0	2	189006^189266	0	189015^189266	0
LCor06417.1	LCor06417.1.t2/LCor06417.1.t3,LCor06417.1.t1	1-,2-	228832^	229809^	228893-,228917-	0	2	228893^229809	0	228917^229809	0
LCor06442.1	LCor06442.1.t1,LCor06442.1.t2	1-,2-	299055^	299502]	299117-,299119-	0	2	299117^299502	0	299119^299502	0
LCor06456.1	LCor06456.1.t2,LCor06456.1.t1	1-3^4-,2-	342890^	342350^	342795-342745^342676-,342775-	0	3	342350^342775	0	342350^342795	0	342745^342676	0
LCor06470.1	LCor06470.1.t2,LCor06470.1.t1	1-,2-	6809^	7372^	6879-,6882-	0	2	6879^7372	0	6882^7372	0
LCor06482.1	LCor06482.1.t1,LCor06482.1.t2	1-,2-	42495^	42641^	42565-,42567-	0	2	42565^42641	0	42567^42641	0
LCor06499.1	LCor06499.1.t2,LCor06499.1.t1	1-,2-	89583^	90099^	89974-,90025-	0	2	89974^90099	0	90025^90099	0
LCor06509.1	LCor06509.1.t2,LCor06509.1.t1	1-,2-	113419^	113587^	113485-,113491-	0	2	113485^113587	0	113491^113587	0
LCor06533.1	LCor06533.1.t2,LCor06533.1.t1	1-,2-	172091^	172213]	172160-,172163-	0	2	172160^172213	0	172163^172213	0
LCor06491.1	LCor06491.1.t3,LCor06491.1.t1	1^2-4^,3^	68238-	68034-	68225^68150-68094^,68098^	0	3	68094^68238	0	68098^68238	0	68225^68150	0
LCor06635.1	LCor06635.1.t2,LCor06635.1.t1	1^,2^	61723[	61848-	61775^,61790^	0	2	61723^61775	0	61723^61790	0
LCor06637.1	LCor06637.1.t1/LCor06637.1.t3/LCor06637.1.t4,LCor06637.1.t2	1-,2-	70959^	71099^	71017-,71032-	0	2	71017^71099	0	71032^71099	0
LCor06640.1	LCor06640.1.t2,LCor06640.1.t1	1-,2-	75119^	75228^	75180-,75192-	0	2	75180^75228	0	75192^75228	0
LCor06701.1	LCor06701.1.t2,LCor06701.1.t1	1-,2-	270940^	271147^	271050-,271055-	0	2	271050^271147	0	271055^271147	0
LCor06701.1	LCor06701.1.t2,LCor06701.1.t1	1-,2-	271147^	271266^	271205-,271212-	0	2	271205^271266	0	271212^271266	0
LCor06715.1	LCor06715.1.t1,LCor06715.1.t2	1^,2^	311183-	311335-	311261^,311265^	0	2	311183^311261	0	311183^311265	0
LCor06734.1	LCor06734.1.t1,LCor06734.1.t2	1-,2-	1321^	1439^	1384-,1388-	0	2	1384^1439	0	1388^1439	0
LCor06738.1	LCor06738.1.t2,LCor06738.1.t1	1^,2^	11713-	11838-	11773^,11778^	0	2	11713^11773	0	11713^11778	0
LCor06761.1	LCor06761.1.t2,LCor06761.1.t1	1-,2-	63477^	63832^	63545-,63562-	0	2	63545^63832	0	63562^63832	0
LCor06789.1	LCor06789.1.t1,LCor06789.1.t2	1-,2-	146809^	147132^	146877-,146886-	0	2	146877^147132	0	146886^147132	0
LCor06767.1	LCor06767.1.t2,LCor06767.1.t1	1^2-3^,4^	81286[	80974-	81095^81045-81031^,81029^	0	3	81029^81286	0	81031^81286	0	81095^81045	0
LCor06866.1	LCor06866.1.t1,LCor06866.1.t2	1^,2^	265410-	265709-	265630^,265636^	0	2	265410^265630	0	265410^265636	0
LCor06900.1	LCor06900.1.t1,LCor06900.1.t2	1-,2-	342236^	342339^	342289-,342300-	0	2	342289^342339	0	342300^342339	0
LCor06834.1	LCor06834.1.t1,LCor06834.1.t2	1^,2^	184188-	184044-	184146^,184111^	0	2	184044^184111	0	184044^184146	0
LCor06916.1	LCor06916.1.t1,LCor06916.1.t2	1-,2-	25781^	25945^	25840-,25865-	0	2	25840^25945	0	25865^25945	0
LCor06921.1	LCor06921.1.t2,LCor06921.1.t1	1-,2-	43925^	44108^	43981-,44002-	0	2	43981^44108	0	44002^44108	0
LCor06935.1	LCor06935.1.t1,LCor06935.1.t2	1-,2-	86483^	86613^	86546-,86580-	0	2	86546^86613	0	86580^86613	0
LCor06943.1	LCor06943.1.t1/LCor06943.1.t2/LCor06943.1.t3/LCor06943.1.t5,LCor06943.1.t4	1-,2-	107294^	107480^	107359-,107362-	0	2	107359^107480	0	107362^107480	0
LCor06943.1	LCor06943.1.t1/LCor06943.1.t2/LCor06943.1.t4/LCor06943.1.t5,LCor06943.1.t3	1-,2-	107752^	108061^	107807-,107813-	0	2	107807^108061	0	107813^108061	0
LCor06943.1	LCor06943.1.t2/LCor06943.1.t3/LCor06943.1.t4/LCor06943.1.t5,LCor06943.1.t1	1-,2-	108061^	108461]	108130-,108139-	0	2	108130^108461	0	108139^108461	0
LCor06945.1	LCor06945.1.t1,LCor06945.1.t2/LCor06945.1.t3	1-,2-	109571^	109844^	109640-,109643-	0	2	109640^109844	0	109643^109844	0
LCor06945.1	LCor06945.1.t1/LCor06945.1.t2,LCor06945.1.t3	1-,2-	110094^	110203^	110151-,110153-	0	2	110151^110203	0	110153^110203	0
LCor06956.1	LCor06956.1.t2,LCor06956.1.t1	1-,2-	138715^	138940^	138774-,138777-	0	2	138774^138940	0	138777^138940	0
LCor07018.1	LCor07018.1.t2,LCor07018.1.t1	1-,2-	305869^	306638^	305954-,305963-	0	2	305954^306638	0	305963^306638	0
LCor07088.1	LCor07088.1.t2,LCor07088.1.t1	1-,2-	127845^	127996^	127905-,127925-	0	2	127905^127996	0	127925^127996	0
LCor07121.1	LCor07121.1.t2,LCor07121.1.t1	1-,2-	259416^	259661^	259495-,259528-	0	2	259495^259661	0	259528^259661	0
LCor07216.1	LCor07216.1.t2,LCor07216.1.t1	1-,2-	148428^	148547^	148479-,148482-	0	2	148479^148547	0	148482^148547	0
LCor07238.1	LCor07238.1.t1,LCor07238.1.t2	1-,2-	201392^	201593^	201476-,201480-	0	2	201476^201593	0	201480^201593	0
LCor07261.1	LCor07261.1.t2,LCor07261.1.t1	1-,2-	271273^	271453^	271340-,271346-	0	2	271340^271453	0	271346^271453	0
LCor07263.1	LCor07263.1.t1,LCor07263.1.t2	1-,2-	279398^	279629^	279460-,279470-	0	2	279460^279629	0	279470^279629	0
LCor07296.1	LCor07296.1.t2,LCor07296.1.t1	1-,2-	20679^	20925^	20736-,20757-	0	2	20736^20925	0	20757^20925	0
LCor07321.1	LCor07321.1.t1/LCor07321.1.t2,LCor07321.1.t3	1-,2-	72150^	72254^	72206-,72211-	0	2	72206^72254	0	72211^72254	0
LCor07321.1	LCor07321.1.t1/LCor07321.1.t3,LCor07321.1.t2	1-,2-	72471^	72570^	72524-,72531-	0	2	72524^72570	0	72531^72570	0
LCor07374.1	LCor07374.1.t2,LCor07374.1.t1	1^,2^	206315-	206487-	206349^,206379^	0	2	206315^206349	0	206315^206379	0
LCor07388.1	LCor07388.1.t1,LCor07388.1.t2	1-,2-	242409^	242916^	242478-,242485-	0	2	242478^242916	0	242485^242916	0
LCor07398.1	LCor07398.1.t2,LCor07398.1.t1	1-,2-	288395^	288717^	288450-,288486-	0	2	288450^288717	0	288486^288717	0
LCor07418.1	LCor07418.1.t1,LCor07418.1.t2	1-,2-	22018^	22194^	22087-,22091-	0	2	22087^22194	0	22091^22194	0
LCor07452.1	LCor07452.1.t1/LCor07452.1.t2,LCor07452.1.t3	1-,2-	92952^	93125^	93022-,93026-	0	2	93022^93125	0	93026^93125	0
LCor07452.1	LCor07452.1.t2/LCor07452.1.t3,LCor07452.1.t1	1-,2-	93882^	94058^	93940-,93943-	0	2	93940^94058	0	93943^94058	0
LCor07470.1	LCor07470.1.t2,LCor07470.1.t1	1-,2-	137413^	137485]	137466-,137469-	0	2	137466^137485	0	137469^137485	0
LCor07473.1	LCor07473.1.t2,LCor07473.1.t1	1-,2-	141099^	141590^	141158-,141218-	0	2	141158^141590	0	141218^141590	0
LCor07417.1	LCor07417.1.t1,LCor07417.1.t2	1^3-,2^4-	19167-	18724]	18902^18841-,18898^18837-	0	2	18898^18837	0	18902^18841	0
LCor07437.1	LCor07437.1.t2,LCor07437.1.t1	1-2^4-,3-	59984^	59462^	59652-59646^59559-,59614-	0	3	59462^59614	0	59462^59652	0	59646^59559	0
LCor07547.1	LCor07547.1.t2,LCor07547.1.t1	1^,2^	138994-	139189-	139123^,139129^	0	2	138994^139123	0	138994^139129	0
LCor07561.1	LCor07561.1.t2,LCor07561.1.t1	1-,2-	168721^	169600]	168816-,168819-	0	2	168816^169600	0	168819^169600	0
LCor07567.1	LCor07567.1.t2,LCor07567.1.t1	1-,2-	181501^	182382^	181564-,181567-	0	2	181564^182382	0	181567^182382	0
LCor07570.1	LCor07570.1.t2,LCor07570.1.t1	1-,2-	191807^	192087]	191866-,191872-	0	2	191866^192087	0	191872^192087	0
LCor07646.1	LCor07646.1.t2,LCor07646.1.t1	1-,2-	65649^	65822^	65721-,65778-	0	2	65721^65822	0	65778^65822	0
LCor07687.1	LCor07687.1.t2,LCor07687.1.t1	1-,2-	166853^	167186^	166911-,166926-	0	2	166911^167186	0	166926^167186	0
LCor07700.1	LCor07700.1.t1/LCor07700.1.t2,LCor07700.1.t3	1^,2^	204537-	204687-	204615^,204619^	0	2	204537^204615	0	204537^204619	0
LCor07700.1	LCor07700.1.t2/LCor07700.1.t3,LCor07700.1.t1	1-,2-	205203^	205352^	205263-,205275-	0	2	205263^205352	0	205275^205352	0
LCor07706.1	LCor07706.1.t2,LCor07706.1.t1	1-,2-	223779^	223972^	223837-,223840-	0	2	223837^223972	0	223840^223972	0
LCor07724.1	LCor07724.1.t1,LCor07724.1.t2	1-,2-	277835^	277998^	277890-,277892-	0	2	277890^277998	0	277892^277998	0
LCor07731.1	LCor07731.1.t1,LCor07731.1.t2	1^,2^	292600[	292801-	292731^,292735^	0	2	292600^292731	0	292600^292735	0
LCor07777.1	LCor07777.1.t2,LCor07777.1.t1	1-,2-	6759^	6967^	6824-,6827-	0	2	6824^6967	0	6827^6967	0
LCor07783.1	LCor07783.1.t1,LCor07783.1.t2	1^,2^	22207-	22360-	22277^,22281^	0	2	22207^22277	0	22207^22281	0
LCor07818.1	LCor07818.1.t2/LCor07818.1.t3,LCor07818.1.t1	1^,2^	114907-	115576-	115517^,115520^	0	2	114907^115517	0	114907^115520	0
LCor07818.1	LCor07818.1.t1/LCor07818.1.t2,LCor07818.1.t3	1^,2^	115816-	115914-	115845^,115849^	0	2	115816^115845	0	115816^115849	0
LCor07838.1	LCor07838.1.t2,LCor07838.1.t1	1-,2-	163317^	163736^	163403-,163442-	0	2	163403^163736	0	163442^163736	0
LCor07841.1	LCor07841.1.t1,LCor07841.1.t2	1^,2^	178608-	178776-	178689^,178694^	0	2	178608^178689	0	178608^178694	0
LCor07843.1	LCor07843.1.t2,LCor07843.1.t1	1-,2-	184193^	184327^	184251-,184260-	0	2	184251^184327	0	184260^184327	0
LCor07848.1	LCor07848.1.t1,LCor07848.1.t2	1^,2^	204832-	205300-	205141^,205179^	0	2	204832^205141	0	204832^205179	0
LCor07861.1	LCor07861.1.t2,LCor07861.1.t1	1-,2-	231893^	232109^	231951-,231960-	0	2	231951^232109	0	231960^232109	0
LCor07803.1	LCor07803.1.t2,LCor07803.1.t1	1-2^4-,3-	75079^	74299]	75017-75012^74937-,74982-	0	3	74299^74982	0	74299^75017	0	75012^74937	0
LCor07815.1	LCor07815.1.t4,LCor07815.1.t2/LCor07815.1.t3	1^2-4^,3^	110629-	110411-	110548^110504-110479^,110483^	0	3	110479^110629	0	110483^110629	0	110548^110504	0
LCor07905.1	LCor07905.1.t2,LCor07905.1.t1	1-,2-	26156^	26449^	26207-,26219-	0	2	26207^26449	0	26219^26449	0
LCor07948.1	LCor07948.1.t1,LCor07948.1.t2	1-,2-	131609^	131868^	131689-,131694-	0	2	131689^131868	0	131694^131868	0
LCor07955.1	LCor07955.1.t2,LCor07955.1.t1	1-,2-	154016^	154207]	154083-,154104-	0	2	154083^154207	0	154104^154207	0
LCor07978.1	LCor07978.1.t1/LCor07978.1.t3,LCor07978.1.t2	1-,2-	217064^	217221^	217137-,217143-	0	2	217137^217221	0	217143^217221	0
LCor07978.1	LCor07978.1.t2/LCor07978.1.t3,LCor07978.1.t1	1-,2-	217419^	217498]	217493-,217496-	0	2	217493^217498	0	217496^217498	0
LCor07999.1	LCor07999.1.t2,LCor07999.1.t1	1-,2-	272483^	272856^	272546-,272612-	0	2	272546^272856	0	272612^272856	0
LCor08044.1	LCor08044.1.t3,LCor08044.1.t1	1-,2-	69405^	69633^	69467-,69473-	0	1	69473^69633	0
LCor08044.1	LCor08044.1.t3,LCor08044.1.t2	1-,2-	69405^	69633^	69467-,69470-	0	2	69467^69633	0	69470^69633	0
LCor08046.1	LCor08046.1.t1/LCor08046.1.t2,LCor08046.1.t3	1-,2-	76289^	76456^	76356-,76368-	0	2	76356^76456	0	76368^76456	0
LCor08046.1	LCor08046.1.t2/LCor08046.1.t3,LCor08046.1.t1	1-,2-	76769^	77055]	76834-,76840-	0	2	76834^77055	0	76840^77055	0
LCor08054.1	LCor08054.1.t2,LCor08054.1.t1	1-,2-	93465^	94383]	93529-,93559-	0	2	93529^94383	0	93559^94383	0
LCor08075.1	LCor08075.1.t2,LCor08075.1.t1	1^,2^	204354-	204810-	204721^,204746^	0	2	204354^204721	0	204354^204746	0
LCor08091.1	LCor08091.1.t1/LCor08091.1.t2,LCor08091.1.t3	1-,2-	251119^	251399^	251177-,251222-	0	2	251177^251399	0	251222^251399	0
LCor08091.1	LCor08091.1.t2,LCor08091.1.t1/LCor08091.1.t3	1-,2-	251399^	251561^	251464-,251470-	0	2	251464^251561	0	251470^251561	0
LCor08105.1	LCor08105.1.t1,LCor08105.1.t2	1-,2-	288940^	289070]	289004-,289007-	0	2	289004^289070	0	289007^289070	0
LCor08155.1	LCor08155.1.t1,LCor08155.1.t2	1-,2-	101416^	101755^	101479-,101485-	0	2	101479^101755	0	101485^101755	0
LCor08160.1	LCor08160.1.t1,LCor08160.1.t2	1-,2-	116686^	116786^	116738-,116755-	0	2	116738^116786	0	116755^116786	0
LCor08160.1	LCor08160.1.t2,LCor08160.1.t1	1-,2-	116786^	116930^	116838-,116843-	0	2	116838^116930	0	116843^116930	0
LCor08178.1	LCor08178.1.t2,LCor08178.1.t1	1-,2-	162469^	163223^	162532-,162541-	0	2	162532^163223	0	162541^163223	0
LCor08190.1	LCor08190.1.t2,LCor08190.1.t1	1-,2-	197699^	197884^	197772-,197796-	0	2	197772^197884	0	197796^197884	0
LCor08227.1	LCor08227.1.t1,LCor08227.1.t2	1^,2^	283168-	283295-	283224^,283228^	0	2	283168^283224	0	283168^283228	0
LCor08229.1	LCor08229.1.t2,LCor08229.1.t3	1-,2-	287645^	287877^	287731-,287738-	0	2	287731^287877	0	287738^287877	0
LCor08285.1	LCor08285.1.t3,LCor08285.1.t1/LCor08285.1.t2	1-,2-	147918^	148054^	147970-,147974-	0	2	147970^148054	0	147974^148054	0
LCor08285.1	LCor08285.1.t2,LCor08285.1.t1/LCor08285.1.t3	1-,2-	148054^	148230^	148112-,148115-	0	2	148112^148230	0	148115^148230	0
LCor08297.1	LCor08297.1.t1,LCor08297.1.t2	1-,2-	183971^	184691^	184027-,184039-	0	2	184027^184691	0	184039^184691	0
LCor08300.1	LCor08300.1.t1,LCor08300.1.t2	1-,2-	196738^	196998]	196796-,196808-	0	2	196796^196998	0	196808^196998	0
LCor08324.1	LCor08324.1.t1,LCor08324.1.t2	1-,2-	249143^	249372^	249208-,249243-	0	2	249208^249372	0	249243^249372	0
LCor08328.1	LCor08328.1.t1,LCor08328.1.t2	1^,2^	264499[	264895-	264636^,264663^	0	2	264499^264636	0	264499^264663	0
LCor08336.1	LCor08336.1.t1,LCor08336.1.t2/LCor08336.1.t3	1-,2-	285192^	285380^	285250-,285265-	0	2	285250^285380	0	285265^285380	0
LCor08343.1	LCor08343.1.t2,LCor08343.1.t3	1-,2-	17872^	17976^	17933-,17945-	0	2	17933^17976	0	17945^17976	0
LCor08343.1	LCor08343.1.t3,LCor08343.1.t1	1^,2^	17945-	18033-	17976^,17980^	0	2	17945^17976	0	17945^17980	0
LCor08348.1	LCor08348.1.t1,LCor08348.1.t2	1^,2^	33351-	33529-	33467^,33471^	0	2	33351^33467	0	33351^33471	0
LCor08395.1	LCor08395.1.t2,LCor08395.1.t1	1-,2-	165038^	165303^	165094-,165196-	0	2	165094^165303	0	165196^165303	0
LCor08398.1	LCor08398.1.t1,LCor08398.1.t2	1-,2-	171429^	172052^	171502-,171505-	0	2	171502^172052	0	171505^172052	0
LCor08408.1	LCor08408.1.t2,LCor08408.1.t1	1^,2^	192301-	192537-	192471^,192477^	0	2	192301^192471	0	192301^192477	0
LCor08362.1	LCor08362.1.t2,LCor08362.1.t1	1-3^4-,2-	76742^	75418^	76677-76634^76590-,76670-	0	3	75418^76670	0	75418^76677	0	76634^76590	0
LCor08450.1	LCor08450.1.t1,LCor08450.1.t2	1-,2-	28225^	28539^	28283-,28294-	0	2	28283^28539	0	28294^28539	0
LCor08463.1	LCor08463.1.t2,LCor08463.1.t1	1-,2-	60926^	62354^	60987-,61002-	0	2	60987^62354	0	61002^62354	0
LCor08478.1	LCor08478.1.t1/LCor08478.1.t2/LCor08478.1.t4/LCor08478.1.t5,LCor08478.1.t3	1-,2-	113348^	113525^	113409-,113436-	0	2	113409^113525	0	113436^113525	0
LCor08478.1	LCor08478.1.t1/LCor08478.1.t2/LCor08478.1.t3/LCor08478.1.t4,LCor08478.1.t5	1-,2-	113749^	113855^	113802-,113804-	0	2	113802^113855	0	113804^113855	0
LCor08478.1	LCor08478.1.t2/LCor08478.1.t3/LCor08478.1.t4/LCor08478.1.t5,LCor08478.1.t1	1-,2-	113855^	114122^	113910-,113919-	0	2	113910^114122	0	113919^114122	0
LCor08495.1	LCor08495.1.t2,LCor08495.1.t1	1-,2-	150898^	151237^	150954-,150960-	0	2	150954^151237	0	150960^151237	0
LCor08503.1	LCor08503.1.t2,LCor08503.1.t1	1^,2^	182139-	182344-	182235^,182275^	0	2	182139^182235	0	182139^182275	0
LCor08512.1	LCor08512.1.t1,LCor08512.1.t2	1^,2^	200085[	200166-	200105^,200111^	0	2	200085^200105	0	200085^200111	0
LCor08637.1	LCor08637.1.t2,LCor08637.1.t1	1-,2-	47276^	47622]	47327-,47333-	0	2	47327^47622	0	47333^47622	0
LCor08650.1	LCor08650.1.t2,LCor08650.1.t1	1-,2-	76040^	76971^	76104-,76143-	0	2	76104^76971	0	76143^76971	0
LCor08665.1	LCor08665.1.t2,LCor08665.1.t1	1-,2-	119389^	119526^	119447-,119462-	0	2	119447^119526	0	119462^119526	0
LCor08757.1	LCor08757.1.t1/LCor08757.1.t2,LCor08757.1.t3	1-,2-	92314^	92442^	92366-,92399-	0	2	92366^92442	0	92399^92442	0
LCor08757.1	LCor08757.1.t2/LCor08757.1.t3,LCor08757.1.t1	1-,2-	92442^	92647]	92513-,92540-	0	2	92513^92647	0	92540^92647	0
LCor08763.1	LCor08763.1.t2,LCor08763.1.t1	1-,2-	102433^	102592^	102496-,102502-	0	2	102496^102592	0	102502^102592	0
LCor08765.1	LCor08765.1.t2,LCor08765.1.t1	1-,2-	107148^	107224]	107219-,107222-	0	2	107219^107224	0	107222^107224	0
LCor08790.1	LCor08790.1.t1/LCor08790.1.t2,LCor08790.1.t3	1-,2-	154827^	154997^	154890-,154892-	0	2	154890^154997	0	154892^154997	0
LCor08790.1	LCor08790.1.t2/LCor08790.1.t3,LCor08790.1.t1	1-,2-	155160^	155308^	155211-,155274-	0	2	155211^155308	0	155274^155308	0
LCor08800.1	LCor08800.1.t2,LCor08800.1.t1	1-,2-	175775^	176306]	175836-,175841-	0	2	175836^176306	0	175841^176306	0
LCor08805.1	LCor08805.1.t1,LCor08805.1.t2	1-,2-	189310^	189425^	189364-,189374-	0	2	189364^189425	0	189374^189425	0
LCor08811.1	LCor08811.1.t2,LCor08811.1.t1/LCor08811.1.t3	1-3^4-,2-	199133^	198964^	199069-199053^199005-,199055-	0	3	198964^199055	0	198964^199069	0	199053^199005	0
LCor08811.1	LCor08811.1.t3,LCor08811.1.t1/LCor08811.1.t2	1^2-3^,4^	198437-	198131-	198305^198252-198208^,198206^	0	3	198206^198437	0	198208^198437	0	198305^198252	0
LCor08898.1	LCor08898.1.t2,LCor08898.1.t1	1^,2^	3265[	3479-	3396^,3414^	0	2	3265^3396	0	3265^3414	0
LCor09020.1	LCor09020.1.t1,LCor09020.1.t2	1^,2^	59604-	59772-	59709^,59719^	0	2	59604^59709	0	59604^59719	0
LCor09118.1	LCor09118.1.t2,LCor09118.1.t1	1^,2^	164944[	165333-	165142^,165238^	0	2	164944^165142	0	164944^165238	0
LCor09119.1	LCor09119.1.t1/LCor09119.1.t3,LCor09119.1.t2	1^,2^	168834[	169292-	168924^,169071^	0	2	168834^168924	0	168834^169071	0
LCor09119.1	LCor09119.1.t2/LCor09119.1.t3,LCor09119.1.t1	1-,2-	170355^	170826^	170417-,170420-	0	2	170417^170826	0	170420^170826	0
LCor09122.1	LCor09122.1.t2,LCor09122.1.t1	1-,2-	5493^	5909]	5551-,5554-	0	2	5551^5909	0	5554^5909	0
LCor09268.1	LCor09268.1.t2,LCor09268.1.t1	1-,2-	144479^	144660^	144554-,144557-	0	2	144554^144660	0	144557^144660	0
LCor09451.1	LCor09451.1.t2,LCor09451.1.t1	1-,2-	138701^	138988^	138759-,138771-	0	2	138759^138988	0	138771^138988	0
LCor09444.1	LCor09444.1.t1,LCor09444.1.t2	1^,2^	122773-	122593-	122682^,122665^	0	2	122593^122665	0	122593^122682	0
LCor09604.1	LCor09604.1.t1,LCor09604.1.t2	1-,2-	90252^	90447^	90309-,90312-	0	2	90309^90447	0	90312^90447	0
LCor09651.1	LCor09651.1.t2,LCor09651.1.t1	1-,2-	51065^	51398^	51127-,51139-	0	2	51127^51398	0	51139^51398	0
LCor09775.1	LCor09775.1.t2,LCor09775.1.t1	1-,2-	645^	814^	701-,710-	0	2	701^814	0	710^814	0
LCor09815.1	LCor09815.1.t1,LCor09815.1.t2	1^3-,2^4-	90534-	90137]	90426^90356-,90421^90351-	0	2	90421^90351	0	90426^90356	0
LCor09842.1	LCor09842.1.t2,LCor09842.1.t1	1-,2-	23271^	24262]	23322-,23334-	0	2	23322^24262	0	23334^24262	0
LCor09911.1	LCor09911.1.t1/LCor09911.1.t3,LCor09911.1.t2	1^,2^	201304-	201441-	201378^,201382^	0	2	201304^201378	0	201304^201382	0
LCor09946.1	LCor09946.1.t2,LCor09946.1.t1	1-,2-	67278^	68073]	67349-,67352-	0	2	67349^68073	0	67352^68073	0
LCor09934.1	LCor09934.1.t2,LCor09934.1.t1	1-2^4-,3-	36560^	36407^	36501-36481^36430-,36442-	0	3	36407^36442	0	36407^36501	0	36481^36430	0
LCor10079.1	LCor10079.1.t2,LCor10079.1.t1	1-,2-	206142^	206442^	206202-,206205-	0	2	206202^206442	0	206205^206442	0
LCor10100.1	LCor10100.1.t1,LCor10100.1.t3	1-,2-	61705^	61880^	61795-,61798-	0	2	61795^61880	0	61798^61880	0
LCor10100.1	LCor10100.1.t2,LCor10100.1.t1	1^,2^	61795-	61949-	61869^,61880^	0	2	61795^61869	0	61795^61880	0
LCor10181.1	LCor10181.1.t2,LCor10181.1.t1	1-,2-	47163^	47967^	47223-,47244-	0	2	47223^47967	0	47244^47967	0
LCor10215.1	LCor10215.1.t3,LCor10215.1.t1	1-,2-	108745^	109053^	108789-,108865-	0	2	108789^109053	0	108865^109053	0
LCor10239.1	LCor10239.1.t2,LCor10239.1.t1	1^,2^	26636[	26295-	26356^,26342^	0	2	26295^26342	0	26295^26356	0
LCor10362.1	LCor10362.1.t2,LCor10362.1.t1	1-,2-	63647^	63908^	63701-,63740-	0	2	63701^63908	0	63740^63908	0
LCor10476.1	LCor10476.1.t2,LCor10476.1.t1	1-,2-	128125^	128493^	128180-,128186-	0	2	128180^128493	0	128186^128493	0
LCor10640.1	LCor10640.1.t3,LCor10640.1.t1/LCor10640.1.t2	1-,2-	47142^	47236^	47196-,47201-	0	2	47196^47236	0	47201^47236	0
LCor10640.1	LCor10640.1.t1,LCor10640.1.t2/LCor10640.1.t3	1-,2-	47376^	48198^	47429-,47432-	0	2	47429^48198	0	47432^48198	0
LCor10651.1	LCor10651.1.t2,LCor10651.1.t1	1-,2-	79455^	79605^	79522-,79525-	0	2	79522^79605	0	79525^79605	0
LCor10729.1	LCor10729.1.t2,LCor10729.1.t1	1-,2-	37534^	37811^	37589-,37592-	0	2	37589^37811	0	37592^37811	0
LCor10788.1	LCor10788.1.t1,LCor10788.1.t2	1-,2-	95825^	96140^	95879-,95887-	0	2	95879^96140	0	95887^96140	0
LCor10831.1	LCor10831.1.t2,LCor10831.1.t1	1-,2-	19216^	19342^	19273-,19279-	0	2	19273^19342	0	19279^19342	0
LCor10858.1	LCor10858.1.t3,LCor10858.1.t1	1-,2-	93095^	93205^	93147-,93153-	0	1	93153^93205	0
LCor10858.1	LCor10858.1.t3,LCor10858.1.t2	1-,2-	93095^	93205^	93147-,93150-	0	2	93147^93205	0	93150^93205	0
LCor10863.1	LCor10863.1.t2,LCor10863.1.t1	1-,2-	101499^	101600^	101570-,101579-	0	2	101570^101600	0	101579^101600	0
LCor10872.1	LCor10872.1.t2,LCor10872.1.t1	1-,2-	118035^	118391^	118137-,118140-	0	2	118137^118391	0	118140^118391	0
LCor10893.1	LCor10893.1.t1,LCor10893.1.t2	1^,2^	50864[	51035-	50975^,50979^	0	2	50864^50975	0	50864^50979	0
LCor10902.1	LCor10902.1.t2,LCor10902.1.t1	1-,2-	74970^	75172^	75034-,75040-	0	2	75034^75172	0	75040^75172	0
LCor10916.1	LCor10916.1.t2,LCor10916.1.t1	1-,2-	100167^	100420^	100232-,100238-	0	2	100232^100420	0	100238^100420	0
LCor10914.1	LCor10914.1.t2,LCor10914.1.t1	1-,2-3^4-	98467^	98175^	98408-,98405-98330^98262-	0	3	98175^98405	0	98175^98408	0	98330^98262	0
LCor10953.1	LCor10953.1.t1,LCor10953.1.t2	1-,2-	76931^	77170^	77013-,77093-	0	2	77013^77170	0	77093^77170	0
LCor10969.1	LCor10969.1.t2,LCor10969.1.t1	1-,2-	107486^	107688]	107542-,107545-	0	2	107542^107688	0	107545^107688	0
LCor10985.1	LCor10985.1.t2,LCor10985.1.t1	1^,2^	29868[	30048-	29929^,29942^	0	2	29868^29929	0	29868^29942	0
LCor11045.1	LCor11045.1.t2,LCor11045.1.t1	1-,2-	64523^	64779^	64579-,64582-	0	2	64579^64779	0	64582^64779	0
LCor11093.1	LCor11093.1.t1,LCor11093.1.t2	1-,2-	33495^	33604^	33548-,33554-	0	2	33548^33604	0	33554^33604	0
LCor11113.1	LCor11113.1.t2,LCor11113.1.t1	1-,2-	72778^	72937^	72839-,72842-	0	2	72839^72937	0	72842^72937	0
LCor11128.1	LCor11128.1.t2,LCor11128.1.t1	1-,2-	4712^	5081]	4774-,4795-	0	2	4774^5081	0	4795^5081	0
LCor11330.1	LCor11330.1.t2,LCor11330.1.t1	1-,2-	66120^	67045^	66285-,66297-	0	2	66285^67045	0	66297^67045	0
LCor11477.1	LCor11477.1.t1,LCor11477.1.t2	1-,2-	27218^	27399^	27271-,27277-	0	2	27271^27399	0	27277^27399	0
LCor11584.1	LCor11584.1.t1,LCor11584.1.t2	1^2-3^,4^	40175[	39708-	39915^39847-39769^,39764^	0	3	39764^40175	0	39769^40175	0	39915^39847	0
LCor12193.1	LCor12193.1.t2,LCor12193.1.t1	1^,2^	46360-	46752-	46687^,46690^	0	2	46360^46687	0	46360^46690	0
LCor12335.1	LCor12335.1.t1,LCor12335.1.t2	1-,2-	33833^	33918^	33886-,33889-	0	2	33886^33918	0	33889^33918	0
LCor00099.1	LCor00099.1.t1/LCor00099.1.t4,LCor00099.1.t2	1-,2-	222772^	222951^	222826-,222833-
LCor00705.1	LCor00705.1.t1,LCor00705.1.t3	0,1^2-	506068-	505804^	,506044^505997-
LCor01599.1	LCor01599.1.t1,LCor01599.1.t2	0,1^2-	715602-	714990^	,715085^715011-
LCor02452.1	LCor02452.1.t1,LCor02452.1.t2	1-4^,2-3^	868933^	868785-	868876-868836^,868865-868844^
LCor02599.1	LCor02599.1.t1/LCor02599.1.t2,LCor02599.1.t3	0,1^2-	241200-	241325^	,241244^241300-
LCor02824.1	LCor02824.1.t1/LCor02824.1.t2,LCor02824.1.t3	0,1^2-	893017-	893322^	,893198^893273-
LCor02759.1	LCor02759.1.t1,LCor02759.1.t2	0,1-2^3-4^	704790^	704565-	,704719-704701^704643-704623^
LCor02862.1	LCor02862.1.t1,LCor02862.1.t2	0,1^2-	79470-	79799^	,79651^79786-
LCor02938.1	LCor02938.1.t1/LCor02938.1.t2/LCor02938.1.t3,LCor02938.1.t4	0,1^2-	260505-	260813^	,260696^260761-
LCor02938.1	LCor02938.1.t2/LCor02938.1.t3/LCor02938.1.t4,LCor02938.1.t1	1^4-,2^3-	261962-	262753]	262450^262518-,262453^262506-
LCor02967.1	LCor02967.1.t1,LCor02967.1.t2	0,1^2-	403026[	403184^	,403129^403179-
LCor02996.1	LCor02996.1.t1,LCor02996.1.t2	0,1^2-	470430-	471089]	,470448^470498-
LCor03009.1	LCor03009.1.t1,LCor03009.1.t2	0,1^2-	501491-	501711^	,501525^501570-
LCor03024.1	LCor03024.1.t2,LCor03024.1.t1	1^4-,2^3-	534122-	533920^	534068^534010-,534066^534014-
LCor03024.1	LCor03024.1.t3,LCor03024.1.t1	1^4-,2^3-	534122-	533920^	534068^534007-,534066^534014-
LCor03069.1	LCor03069.1.t2,LCor03069.1.t1	1-,2-	91796^	91920^	91855-,91861-
LCor03168.1	LCor03168.1.t1,LCor03168.1.t2	0,1^2-	328806-	328896^	,328821^328871-
LCor03112.1	LCor03112.1.t2,LCor03112.1.t1	1^4-,2^3-	196178-	195947^	196134^196058-,196132^196068-
LCor03518.1	LCor03518.1.t2,LCor03518.1.t1	0,1^2-	518877[	519035^	,518891^518950-
LCor03760.1	LCor03760.1.t2,LCor03760.1.t1	1-4^,2-3^	485646^	485439-	485557-485517^,485551-485526^
LCor04157.1	LCor04157.1.t1,LCor04157.1.t2	0,1^2-	414333-	414171^	,414226^414181-
LCor04492.1	LCor04492.1.t1,LCor04492.1.t2	0,1^2-	78233-	78316^	,78267^78309-
LCor04510.1	LCor04510.1.t1/LCor04510.1.t2,LCor04510.1.t3	0,1^2-	130254-	130430^	,130285^130329-
LCor04509.1	LCor04509.1.t2,LCor04509.1.t1/LCor04509.1.t4	1-,2-	125816^	125613^	125760-,125754-
LCor04733.1	LCor04733.1.t1,LCor04733.1.t2	0,1^2-	165095-	165694^	,165604^165658-
LCor05035.1	LCor05035.1.t1/LCor05035.1.t2,LCor05035.1.t3	0,1^2-	70198-	70073^	,70187^70143-
LCor05264.1	LCor05264.1.t2,LCor05264.1.t1	0,1^2-	272740-	272836^	,272745^272799-
LCor05231.1	LCor05231.1.t1,LCor05231.1.t2	0,1^2-	178620[	178275^	,178357^178294-
LCor05585.1	LCor05585.1.t1,LCor05585.1.t2	0,1^2-	277832-	278245^	,278105^278171-
LCor05597.1	LCor05597.1.t1,LCor05597.1.t2	0,1^2-	304199-	304481^	,304402^304453-
LCor05558.1	LCor05558.1.t1,LCor05558.1.t2	0,1^2-	210233-	209908]	,210205^210106-
LCor06046.1	LCor06046.1.t1,LCor06046.1.t2	1^4-,2^3-	287837[	287505^	287730^287582-,287680^287619-
LCor06184.1	LCor06184.1.t2,LCor06184.1.t3	1-4^,2-3^	295124^	295327-	295180-295274^,295187-295212^
LCor06184.1	LCor06184.1.t1,LCor06184.1.t3	1-4^6-,2-3^5-	295124^	295418^	295180-295274^295375-,295187-295212^295327-
LCor06161.1	LCor06161.1.t2,LCor06161.1.t1	1-3^,2-4^	239041^	238826-	238972-238886^,238932-238882^
LCor06297.1	LCor06297.1.t1,LCor06297.1.t2/LCor06297.1.t3/LCor06297.1.t4	0,1^2-	271399-	271619^	,271561^271608-
LCor06377.1	LCor06377.1.t2,LCor06377.1.t1	1-3^6-,2-4^5-	128446^	128065^	128390-128350^128115-,128386-128282^128164-
LCor06482.1	LCor06482.1.t1,LCor06482.1.t2	0,1^2-	42236-	42331^	,42251^42307-
LCor06696.1	LCor06696.1.t2,LCor06696.1.t1	1-5^6-,2-3^4-	256223^	256453^	256283-256370^256417-,256305-256322^256365-
LCor06734.1	LCor06734.1.t1,LCor06734.1.t2	0,1^2-	1631-	2133]	,1684^1741-
LCor06757.1	LCor06757.1.t2,LCor06757.1.t1	1-2^,3-4^	55298^	55507-	55356-55376^,55378-55455^
LCor06916.1	LCor06916.1.t1,LCor06916.1.t2	0,1^2-	25624-	25781^	,25711^25757-
LCor06935.1	LCor06935.1.t1,LCor06935.1.t2	0,1^2-	86676-	86786^	,86687^86732-
LCor06987.1	LCor06987.1.t1,LCor06987.1.t2	0,1^2-	208978-	208833^	,208936^208892-
LCor07088.1	LCor07088.1.t1,LCor07088.1.t2	0,1^2-	127723[	127845^	,127747^127813-
LCor07125.1	LCor07125.1.t1,LCor07125.1.t2	0,1^2-	269622-	269373^	,269604^269562-
LCor07238.1	LCor07238.1.t1,LCor07238.1.t2	0,1^2-	201074-	201392^	,201337^201382-
LCor07263.1	LCor07263.1.t1,LCor07263.1.t2	0,1^2-	279290-	279398^	,279344^279392-
LCor07321.1	LCor07321.1.t1/LCor07321.1.t2,LCor07321.1.t3	0,1^2-	71583[	72150^	,71942^72031-
LCor07321.1	LCor07321.1.t1/LCor07321.1.t3,LCor07321.1.t2	0,1^2-	72311-	72471^	,72381^72438-
LCor07386.1	LCor07386.1.t1,LCor07386.1.t2	0,1^2-	237234[	236369^	,236445^236403-
LCor07678.1	LCor07678.1.t2,LCor07678.1.t1	1-3^,2-4^	143436^	143711-	143495-143640^,143574-143644^
LCor07724.1	LCor07724.1.t1,LCor07724.1.t2	0,1^2-	277596-	277835^	,277736^277813-
LCor07818.1	LCor07818.1.t1/LCor07818.1.t2,LCor07818.1.t3	0,1^2-	115576-	115746^	,115654^115698-
LCor07841.1	LCor07841.1.t1,LCor07841.1.t2	0,1^2-	178776-	179499^	,178810^178867-
LCor07815.1	LCor07815.1.t4,LCor07815.1.t1	1-3^4-6^,2-5^	110687^	110411-	110629-110548^110504-110479^,110623-110483^
LCor07815.1	LCor07815.1.t4,LCor07815.1.t5	1^2-4^5-6^,3^	110629-	110243-	110548^110504-110479^110411-110339^,110483^
LCor07815.1	LCor07815.1.t1/LCor07815.1.t2/LCor07815.1.t3/LCor07815.1.t4,LCor07815.1.t5	0,1^2-	110243-	109609^	,110202^110136-
LCor07839.1	LCor07839.1.t1,LCor07839.1.t2	0,1^2-	170032[	169855^	,169969^169922-
LCor07992.1	LCor07992.1.t1,LCor07992.1.t2	0,1-2^3-4^	253853^	254102-	,253918-253942^254001-254035^
LCor08044.1	LCor08044.1.t2,LCor08044.1.t1	1-,2-	69405^	69633^	69470-,69473-
LCor08343.1	LCor08343.1.t2,LCor08343.1.t1	1-3^,2-4^	17872^	18033-	17933-17976^,17945-17980^
LCor08348.1	LCor08348.1.t1,LCor08348.1.t3	1-5^,2-3^4-6^	33291^	33529-	33351-33467^,33379-33404^33466-33471^
LCor08478.1	LCor08478.1.t4,LCor08478.1.t1/LCor08478.1.t2/LCor08478.1.t3/LCor08478.1.t5	0,1-2^3-4^5-6^	112837^	113260-	,112899-112966^113028-113063^113125-113188^
LCor08478.1	LCor08478.1.t1/LCor08478.1.t2/LCor08478.1.t3/LCor08478.1.t4,LCor08478.1.t5	0,1^2-	113591-	113749^	,113637^113723-
LCor08503.1	LCor08503.1.t1,LCor08503.1.t2	0,1^2-	182344-	182483^	,182368^182428-
LCor08805.1	LCor08805.1.t1,LCor08805.1.t2	0,1^2-	189200-	189310^	,189215^189257-
LCor08972.1	LCor08972.1.t2,LCor08972.1.t1	0,1^2-	188093-	187870^	,188010^187929-
LCor09020.1	LCor09020.1.t1,LCor09020.1.t2	0,1^2-	59772-	59876^	,59777^59824-
LCor09580.1	LCor09580.1.t3,LCor09580.1.t1	1-,2-	26746^	25522^	26692-,26687-
LCor09776.1	LCor09776.1.t1,LCor09776.1.t2	0,1^2-	3900-	3671^	,3869^3813-
LCor09911.1	LCor09911.1.t1/LCor09911.1.t3,LCor09911.1.t2	0,1^2-	201048-	201220^	,201058^201126-
LCor10100.1	LCor10100.1.t2,LCor10100.1.t3	1-3^,2-4^	61705^	61949-	61795-61869^,61798-61880^
LCor10194.1	LCor10194.1.t1,LCor10194.1.t2	1^3-5^,2^4-6^	68688-	68850-	68701^68756-68780^,68721^68775-68788^
LCor10236.1	LCor10236.1.t2,LCor10236.1.t1	0,1^2-	21880[	22166^	,22108^22159-
LCor10640.1	LCor10640.1.t1/LCor10640.1.t2,LCor10640.1.t3	0,1^2-	46954-	47142^	,47085^47127-
LCor10788.1	LCor10788.1.t1,LCor10788.1.t2	0,1^2-	95710-	95825^	,95770^95817-
LCor10858.1	LCor10858.1.t2,LCor10858.1.t1	1-,2-	93095^	93205^	93150-,93153-
